# Supplementary material for: Characterization of microRNA expression profiles in normal human tissues
Source: BMC Genomics. 2007 Jun 12;8:166. doi: 10.1186/1471-2164-8-166 (PMC1904203; doi:10.1186/1471-2164-8-166)
Supplement: Additional file 1 — Complete data of miRNA expression in 40 normal human tissues. Complete data normalized by the least variable miRNAs and small nuclear RNAs. [file 1471-2164-8-166-S1.xls]

## Sheet: Normal_least variable miRs
miRNA ID	Ileum	Jejunum	Duodenum	Proximal Colon	Distal Colon	Esophagus	Trachea	Vena Cava	Pericardium	Left Atrium	Left Ventricle	Right Atrium	Right Ventricle	Fallopian Tube	Thyroid	Uterus	Lymph Node	Placenta	Breast	Pancreas	Adipose	Liver	Brain	Thymus	Heart	Lung	Spleen	Testicle 1	Ovary	Kidney	Skeletal Muscle	Small Intestine	Colon	Prostate	Bladder	Cervix	Adrenal	Stomach	PBMC	Testicle 2
ath-miR159a	35	35	35	35	35	35	35	35	35	35	35	35	35	35	35	35	35	35	35	35	35	35	35	35	35	35	35	35	35	35	35	35	35	35	35	35	35	35	35	35
cel-lin-4	35	35	35	35	35	35	35	35	35	35	35	35	35	35	35	35	35	35	35	35	35	35	35	35	35	35	35	35	35	35	35	35	35	35	35	35	35	35	35	35
cel-miR-124	35	33.6822	35	34.8379	35	35	35	35	35	35	35	35	35	35	35	35	35	35	34.2951	35	35	35	24.724	31.5596	35	35	35	35	35	33.7323	35	35	35	34.9843	35	35	35	32.9604	28.0583	31.2976
cel-miR-2	35	35	35	35	35	35	35	35	35	35	35	35	35	35	35	35	35	35	35	35	35	35	35	35	35	35	35	35	35	35	35	35	35	35	35	35	35	35	35	35
hsa-let-7a	24.8111	24.5223	24.9613	24.8563	24.7325	24.4356	25.3397	25.0722	24.9359	23.5536	23.7862	23.4929	24.8404	24.5364	24.0873	24.2606	25.3078	25.2464	24.5646	24.2922	23.9361	25.5539	24.5092	24.1013	25.1879	24.5338	25.6144	24.6748	24.7366	24.6976	24.982	25.4235	25.7305	24.3077	24.7982	24.591	24.4998	24.5278	28.0002	25.119
hsa-let-7a	25.6012	25.5209	25.7239	25.6572	25.5938	25.3066	26.6783	26.17	25.7337	24.3307	24.4362	24.111	25.2458	25.3683	24.8606	25.1121	25.8112	25.7502	25.2091	25.0144	24.846	26.1462	25.3686	24.534	26.0057	25.6561	26.4238	25.6122	25.1491	25.6033	25.5905	26.3436	26.3457	25.0988	25.6845	25.1935	25.2252	24.9599	28.7717	25.7404
hsa-let-7a	24.5615	24.6257	25.1109	24.4915	24.6171	24.5012	24.872	25.0577	23.4562	23.5648	23.5222	23.3008	24.3513	24.7804	23.5756	24.417	25.5979	25.34	24.8298	24.5707	24.8704	25.7877	24.946	24.6237	24.8329	24.9334	25.4935	24.794	24.8513	24.1651	24.5809	25.8579	25.134	24.1975	24.3504	24.5524	24.4749	24.7797	29.4193	24.9195
hsa-let-7a	24.0459	24.3629	24.7869	25.6436	24.3252	23.8293	24.4593	24.6976	23.2474	23.2965	23.1304	22.9561	23.9817	24.422	23.6758	23.9476	25.2654	25.3312	24.3865	24.2795	27.1812	25.4175	24.6249	24.2069	24.7779	24.6405	25.1077	24.8161	24.4271	23.7661	24.4258	25.371	24.7368	23.732	24.1088	24.0753	24.0098	24.4143	28.3827	24.5601
hsa-let-7b	25.0803	24.7892	25.7417	24.9808	24.8259	24.5814	25.1281	26.2413	23.4607	24.4899	25.0479	24.3115	25.3974	24.976	24.7507	24.3419	26.558	28.0537	25.226	24.4766	24.4074	26.3781	26.0207	25.2658	26.9266	25.6925	26.4246	25.7873	24.5203	25.5856	25.9169	26.5022	25.9055	24.1112	25.1136	24.9583	24.5704	25.302	28.5513	24.5415
hsa-let-7c	23.8046	23.4385	24.295	23.7071	23.106	23.9101	22.9917	23.0599	22.6732	22.9977	23.5985	23.0235	23.4562	23.2416	23.0051	22.4578	24.8425	25.8574	22.5698	22.8554	22.0939	24.3	23.2133	24.2651	23.5474	23.8509	24.7023	22.9385	22.0818	23.7399	24.1042	24.1572	24.4256	21.8026	22.5746	22.1272	22.6147	23.5643	25.9411	23.7145
hsa-let-7d	28.1215	27.6603	28.0378	27.5558	27.7684	27.6254	27.7814	27.4273	27.205	26.5151	26.702	26.6103	27.7315	28.3927	26.8247	27.762	29.7284	30.5803	28.6496	28.2717	28.0382	29.2573	27.7342	27.88	27.702	28.353	28.7184	28.719	28.627	28.1707	27.5494	28.9723	28.357	27.654	28.0028	28.2882	27.8253	27.822	29.3972	28.1023
hsa-let-7e	30.4681	30.1839	30.31	29.3603	29.4712	29.626	30.6181	30.3211	29.396	29.1406	29.2874	28.8042	29.7884	30.2254	30.5478	30.2279	31.9885	30.3677	30.9146	30.8142	32.0356	32.4189	29.9856	31.0958	30.0627	29.9866	30.3046	30.1607	30.5933	29.989	32.2637	30.4183	31.1518	29.1046	29.5816	30.0515	29.7507	30.217	32.7637	30.3568
hsa-let-7f	24.3163	24.903	25.3717	25.0677	23.9586	24.0821	24.5389	24.3515	24.2497	24.0185	23.7799	23.9721	23.7236	24.6955	23.2486	24.4199	25.0162	26.077	24.6433	25.4473	24.0718	25.4308	24.3278	24.9266	23.837	24.4148	24.8706	24.5373	24.9113	23.7493	23.8964	24.4196	24.3793	23.6175	24.1113	24.1981	24.0454	23.652	29.0846	26.1193
hsa-let-7g	24.1249	24.0375	24.0308	23.8843	23.9541	23.7696	23.9979	23.9091	23.6575	24.1227	23.846	23.8184	24.0052	24.3998	23.4348	24.1168	23.2804	26.2003	23.7844	23.896	25.4658	24.6094	23.8463	23.817	24.1369	24.758	24.1008	24.7503	24.2768	24.0002	24.3348	24.7411	24.2275	23.6105	23.8763	23.9382	23.7842	23.7928	27.9117	25.5685
hsa-let-7i	27.3445	26.3368	27.3413	26.738	26.8578	27.2184	26.5143	26.4069	26.1011	26.868	26.8249	26.8098	27.7792	27.9808	25.0057	27.1632	27.0722	29.2068	27.1318	28.8228	26.9827	29.6437	27.4085	27.5717	27.8497	27.9339	27.7518	28.6692	27.8545	27.7456	28.1871	28.022	28.0604	27.0209	26.8884	27.3134	26.932	27.5498	30.509	28.278
hsa-let-7iN	26.0503	25.1638	25.6583	25.2985	25.4499	25.4753	25.2294	25.3469	24.9206	26.0116	26.2635	26.1059	25.9708	26.2527	24.1686	25.6506	25.892	28.841	25.812	26.1795	31.8699	28.2165	26.644	26.1469	26.0063	25.103	25.6712	26.6431	25.6982	25.884	26.3584	26.08	26.3844	25.2074	25.0538	25.2625	25.5584	25.9395	29.5736	27.4435
hsa-miR-1	25.8488	24.7237	26.5771	24.5993	25.1854	25.0917	27.9667	23.3979	29.1327	21.7588	21.409	22.3568	20.419	27.1794	21.048	27.1325	29.7022	29.0629	26.313	29.7729	28.9327	32.4617	30.1609	28.6023	20.9031	30.3749	30.3782	25.492	30.0269	30.464	20.0818	27.225	28.0444	24.7653	24.8728	25.4462	27.4749	27.4778	30.249	28.5389
hsa-miR-100	25.8523	25.238	25.6397	25.0445	24.2034	24.1582	24.2749	23.4761	24.6614	23.8252	24.2391	23.0305	24.0032	23.6298	24.3689	23.073	25.3936	22.8576	23.8335	25.3001	23.2762	25.0541	23.1554	24.0588	24.2055	25.2048	27.6178	24.2567	23.4775	24.6387	26.2539	26.1292	26.6132	22.8692	23.6386	22.1964	24.0162	25.0785	26.7745	24.3598
hsa-miR-101	30.4729	29.4342	30.5402	29.4367	29.4192	30.264	29.1884	30.2357	29.7783	31.1779	30.2273	31.1898	30.5706	30.043	29.938	29.6183	30.5662	29.8044	29.4945	29.1558	29.9171	30.7752	31.4347	30.7394	30.0951	29.7114	28.8794	30.6803	29.7137	29.8003	28.7345	30.2574	30.3498	29.4016	29.6864	28.5812	29.8015	30.3575	32.7802	30.1733
hsa-miR-103	27.4682	28.8958	27.1861	27.6013	27.1404	27.3986	27.8655	27.2157	27.3555	26.3781	26.4602	26.2473	27.5547	27.61	27.9781	28.0979	26.9911	26.1891	27.1746	27.5848	26.9856	27.395	26.0053	27.0603	26.7797	26.7627	26.7121	27.1325	28.1141	27.2372	28.6066	27.148	27.0018	26.7251	27.0634	27.5891	26.3189	27.25	28.4521	26.5262
hsa-miR-104	35	35	35	35	35	35	35	35	35	35	35	35	35	35	35	35	35	35	35	35	35	35	35	35	35	35	35	35	35	35	35	35	35	35	35	35	35	35	35	35
hsa-miR-105	35	35	35	35	35	35	35	35	35	35	35	35	35	35	35	35	35	33.7773	35	35	35	35	33.8488	35	35	35	34.9199	35	35	35	35	35	35	35	35	35	35	35	35	34.9658
hsa-miR-106a	27.7788	28.535	28.1529	28.0102	28.1096	28.1706	29.0187	28.461	28.9038	28.4947	28.681	28.3346	28.5506	28.7636	29.1385	29.3334	28.2212	27.6941	28.4652	28.5912	28.8956	28.0461	29.2033	26.7915	29.0175	28.8327	28.664	27.6872	29.83	28.8333	29.2539	28.0802	27.9274	28.2853	28.6494	29.4182	29.1417	28.5084	30.9979	27.4578
hsa-miR-106b	26.7421	27.5782	27.2434	26.8441	26.8139	27.0597	28.0404	26.9895	27.7386	28.3188	28.0392	28.0705	27.8022	27.1669	28.0722	28.1464	26.7297	26.3005	27.597	26.9576	27.945	28.005	27.8168	26.4784	28.0652	27.2861	26.6831	27.937	28.389	27.6235	28.2091	27.0836	26.743	27.4601	26.8878	27.6085	27.1023	26.7024	30.135	27.7256
hsa-miR-107	32.2955	33.1664	32.6537	32.8419	32.3555	32.0331	33.6906	32.1169	33.2572	30.2945	29.8851	30.2094	30.9038	33.0938	32.5488	33.6264	33.5324	31.8648	32.9694	32.7575	32.5975	30.4814	30.7904	32.1158	30.666	32.7039	32.1864	32.6932	33.5224	30.154	32.5216	32.244	31.8829	32.3381	32.7863	33.4114	31.6934	32.4247	32.2571	32.4321
hsa-miR-108	35	35	35	35	35	35	35	35	35	35	35	35	35	35	35	35	35	35	35	35	35	35	35	35	35	35	35	35	35	35	35	35	35	35	35	35	35	33.6007	35	35
hsa-miR-10a	25.4436	25.5749	26.1715	25.3032	25.4103	26.3848	27.4192	27.016	26.5667	27.8572	28.6236	28.3353	29.1069	25.5569	27.3152	27.1594	28.4534	29.2565	26.4944	27.2113	25.9043	28.2441	32.8702	28.8545	29.7577	28.9387	26.9477	27.6595	29.6718	25.6462	29.447	26.7206	26.6892	26.7203	27.9474	27.1491	26.4681	27.0089	30.3915	28.6237
hsa-miR-10b	25.98	25.5915	27.0477	24.5294	24.4926	26.7871	27.1521	27.1163	25.9911	27.4701	28.0986	28.1117	28.6946	24.5425	26.7384	23.2769	25.7593	28.9489	24.5604	27.2336	24.4505	29.4288	31.8572	26.4649	29.5879	29.2101	25.7667	24.7022	24.5558	23.8681	27.2386	26.735	27.6041	25.5524	26.0371	24.9453	25.0231	27.6972	29.0212	25.3053
hsa-miR-122a	35	34.452	35	33.5784	35	35	35	34.4678	34.2364	35	34.6476	35	35	35	35	35	35	35	35	35	35	22.8225	30.3861	31.2432	35	35	35	35	35	35	35	35	35	35	35	35	35	35	35	35
hsa-miR-124a	35	34.5367	35	34.6926	35	35	35	35	35	35	35	35	35	35	35	35	35	35	35	35	35	35	24.4392	30.1882	35	35	35	35	35	34.0699	35	35	35	35	35	35	35	35	26.4237	31.0558
hsa-miR-124b	34.9355	29.5864	32.9057	33.8368	34.2961	34.9016	30.7265	35	34.424	32.3264	33.4879	32.2199	33.8022	35	30.5022	35	35	35	33.6332	34.2186	34.2781	35	23.9572	30.1776	35	35	33.9012	33.3992	35	34.6791	35	34.0672	33.2924	33.3377	34.518	33.8861	33.9913	29.9513	24.8709	29.3946
hsa-miR-125a	24.6026	25.5938	25.5526	24.7623	24.5956	24.0281	25.3304	24.3505	25.1076	24.1922	24.2358	23.8038	23.8427	23.948	25.3178	23.4073	24.9696	22.4096	24.906	24.6982	24.492	26.2996	23.5557	25.3888	24.0286	24.4667	25.3189	24.2551	24.0342	24.6486	26.6947	25.2233	25.9544	24.1346	24.7792	24.1392	22.9791	24.8305	25.8885	24.5131
hsa-miR-125b	23.6906	23.4139	24.1593	23.123	22.5043	22.2098	22.7529	22.2507	23.2959	22.2133	22.3755	21.7134	22.2718	30.0104	23.0585	20.8888	24.0167	22.9431	22.0967	23.1753	21.5066	23.8235	20.917	22.6803	22.2323	24.042	25.8898	22.1473	21.1641	23.4059	23.8248	24.1798	25.1189	21.3028	21.8495	21.176	22.1147	23.4343	23.8011	22.5009
hsa-miR-126	23.5494	22.6824	23.7098	23.0958	22.7845	23.4434	23.3554	22.5866	22.3938	22.8538	22.4373	22.6622	21.9076	23.7853	22.5861	23.1278	22.8467	21.8995	21.656	23.437	21.1836	23.8514	24.1886	23.8797	22.2912	22.1195	22.6844	24.3784	25.0216	23.7541	23.8384	23.9006	24.2324	23.279	22.8291	23.5417	23.0609	24.0823	26.9342	24.9418
hsa-miR-126*	25.5794	25.8176	26.7232	26.0822	23.5186	24.8006	24.4069	23.7542	23.4658	24.3359	24.2518	24.3702	23.0917	24.9833	24.5302	25.5172	25.419	25.0331	24.0936	28.2271	23.5236	25.3726	26.2728	25.978	24.1358	24.1943	25.2891	25.9349	27.1231	25.3934	25.5407	24.9197	25.4767	25.3119	24.5557	25.4927	25.4883	24.9548	30.2273	27.2972
hsa-miR-127	30.1282	29.5834	29.997	30.1008	28.3491	30.7537	29.4403	29.4513	28.5373	30.0164	29.9634	30.2138	29.6552	29.7675	29.9468	30.2208	31.8052	26.1026	28.9656	28.3069	28.6176	30.7486	26.3525	30.3487	29.8695	31.4637	29.1613	27.8839	28.2231	30.5897	31.085	30.0934	30.396	28.7928	29.253	28.0093	24.9018	29.0598	27.5114	28.3009
hsa-miR-128a	35	35	35	35	35	35	35	35	35	35	35	35	35	35	35	35	35	35	35	35	35	35	31.3381	32.4199	35	35	35	35	35	35	32.5945	35	35	35	35	35	35	35	31.4605	34.5513
hsa-miR-128b	35	35	35	35	35	35	35	35	35	35	35	35	35	35	34.1025	35	35	35	35	35	35	35	30.8245	31.5082	35	35	35	35	35	35	31.1907	35	35	35	35	35	35	35	32.3136	35
hsa-miR-129	35	34.4056	35	35	35	35	35	35	35	35	35	35	35	35	35	35	35	35	35	33.6272	35	35	30.0639	35	35	35	35	33.0292	35	35	35	35	35	35	35	35	33.388	35	32.4347	33.0673
hsa-miR-130a	28.9526	28.1439	29.5373	28.2116	27.9834	28.7953	29.3345	29.0394	28.8481	28.5517	28.2947	28.9658	28.7487	28.5802	28.5519	28.3022	30.9333	25.8366	28.5821	27.7373	30.5012	30.4486	30.0742	29.4033	28.6177	28.3758	27.7487	29.3525	28.9287	27.7232	31.479	29.0905	29.2648	28.7956	28.9629	27.0899	28.5063	28.9706	31.9266	29.4032
hsa-miR-130aN	26.7886	26.1862	27.9686	26.4273	26.6636	26.9336	27.8754	27.6973	27.7385	28.0951	27.818	28.2442	26.5656	26.4399	26.5457	26.2173	28.1658	24.1985	26.7215	26.077	28.104	28.482	28.4613	27.5809	26.8012	26.464	26.1596	27.2014	26.7703	26.2018	29.4803	27.5722	27.5368	26.2983	26.7716	25.0041	26.7731	27.0859	29.7218	28.259
hsa-miR-130b	28.3643	27.622	28.3439	28.119	28.1106	28.8775	29.7666	29.2775	29.3263	29.5721	30.1365	30.0258	28.9325	28.0329	29.3684	29.5889	29.4443	26.1742	29.5193	26.1927	30.3731	29.4156	29.4297	28.5158	29.3251	29.9023	28.7736	29.9796	30.1289	29.3886	31.645	29.3528	29.275	28.7532	29.8556	28.4852	29.4346	27.5059	31.5443	30.8603
hsa-miR-132	28.0895	27.4398	28.3052	28.4808	27.743	28.3417	29.3697	28.9405	28.2221	29.2501	29.0233	28.7828	28.4421	29.1346	29.4236	28.5894	29.8659	29.193	28.4706	28.9191	28.0889	31.0988	25.6753	28.7329	28.1605	29.8336	29.8177	28.112	29.2424	28.9402	29.8455	28.3406	29.2491	28.219	28.0238	29.0929	27.1081	28.7097	27.8307	28.955
hsa-miR-133a	27.8301	27.2919	28.5015	26.4753	27.1334	25.9867	28.7345	23.7266	29.537	21.6311	21.2255	21.8965	21.1777	28.1796	22.3087	28.0586	30.4354	29.8598	26.0812	30.5998	29.8847	33.2762	30.2808	28.9647	21.6523	31.5344	32.1733	26.2608	30.6877	32.0552	20.0917	28.3576	28.9258	26.7641	25.773	27.4238	28.7491	27.8902	31.0125	27.9255
hsa-miR-133b	25.7887	25.3312	26.4341	24.4919	25.0175	24.0221	26.6449	21.7872	27.7716	20.1303	19.5872	20.3532	19.1712	26.1445	20.4413	26.016	28.4855	27.663	24.0539	28.4134	27.7292	31.0681	28.0666	27.1269	19.5204	29.1264	29.7338	24.1377	28.5193	29.4187	17.823	26.063	26.6214	24.5325	23.6677	25.0049	26.3609	25.7922	28.9405	25.8815
hsa-miR-134	34.2876	33.502	34.3233	34.0832	33.1462	35	33.3893	33.9847	32.997	34.4879	35	34.4741	33.9354	34.3776	34.4051	34.2244	35	31.1097	33.1619	32.1731	33.0321	34.4272	31.0948	34.5893	34.086	35	32.8286	31.3166	32.2063	34.7327	35	34.375	34.8118	33.1217	33.3177	32.1702	29.0388	33.2001	33.8197	32.2864
hsa-miR-135a	30.2693	30.4928	28.2566	27.9453	28.4038	29.7217	28.905	29.718	32.5194	29.7248	29.9216	29.5023	27.3974	25.1369	23.6916	30.7785	31.0585	27.4754	30.7814	27.649	32.3127	33.9774	26.4124	29.2574	29.3475	29.8664	32.523	26.3174	28.2149	25.9654	30.3882	29.9028	30.8673	26.0131	28.3706	28.1734	28.8357	27.9001	27.7074	26.7193
hsa-miR-135b	30.1244	31.3039	28.3511	30.4002	30.3317	29.1697	28.2469	31.3327	29.8361	32.2597	34.152	33.7224	31.3669	26.9305	26.443	29.3203	32.1514	24.3768	29.1432	27.8925	31.8254	32.0182	28.5901	30.7216	32.6521	28.0195	31.4287	25.9309	30.0466	27.9323	31.6225	29.4497	29.0024	28.6876	30.5284	30.2716	31.5445	30.1955	29.8198	26.1297
hsa-miR-136	35	35	35	35	35	35	35	35	35	35	35	35	35	35	35	35	35	34.7151	35	35	35	35	35	35	35	35	35	35	35	35	35	35	35	35	35	35	35	35	35	35
hsa-miR-137	31.1078	29.9498	31.1831	29.9871	30.6173	32.239	34.716	35	35	34.2819	35	34.5528	33.8884	35	35	35	35	28.7672	34.736	32.6667	35	35	26.1494	32.4749	34.7849	35	35	33.3927	33.6496	35	35	30.8209	31.4361	32.2278	32.6655	33.3012	28.0456	32.0452	27.7548	31.8718
hsa-miR-138	35	33.1662	34.9437	33.4069	34.4361	35	35	35	35	35	35	35	35	35	30.5942	35	35	34.2393	35	35	35	35	32.5929	35	35	35	35	35	35	35	35	35	35	35	35	35	35	35	33.0928	35
hsa-miR-139	29.77	30.6078	29.7266	30.4462	29.3324	29.4183	29.9187	29.148	28.1128	28.5782	28.7288	28.4149	28.9468	29.519	29.6379	30.2665	31.1518	31.6511	28.9273	30.3804	27.3677	29.7831	27.4167	29.9995	29.0556	31.0003	27.0992	30.614	31.2558	30.1916	30.4024	29.5654	30.3258	30.0393	28.9634	30.5226	27.7723	30.2333	30.2442	30.807
hsa-miR-139	30.6864	31.9289	30.1642	31.5141	29.6096	30.7506	34.5267	31.6818	28.8103	31.7976	30.483	29.8756	29.0804	29.9931	31.3503	31.4209	30.1125	31.4484	29.8519	29.7403	28.4252	30.4938	28.1774	31.2513	30.1159	32.073	28.2083	31.3245	32.3348	30.8544	30.9903	30.5181	31.4751	31.4355	29.4636	31.3145	28.3741	30.6079	33.7024	31.6794
hsa-miR-140	26.359	26.2006	27.1351	26.2999	26.2743	26.4828	25.5734	26.0558	26.6649	27.1631	27.1261	27.3221	26.253	26.5088	27.3789	25.7217	25.5276	26.122	26.1172	26.5244	26.1462	27.7226	26.6784	26.9291	26.9625	26.9311	26.4852	26.6369	26.5687	26.4031	26.7909	27.1963	27.174	26.7823	26.5637	26.1577	25.9698	27.1868	28.9343	26.6873
hsa-miR-141	28.1725	30.0849	28.4497	29.2438	30.7243	33.5247	35	35	35	35	31.1479	35	35	27.6721	33.052	35	33.4965	27.3173	30.9417	25.2025	35	35	35	31.9922	35	29.116	35	31.316	35	29.3181	35	28.6035	27.0603	29.98	31.0414	32.1478	35	26.9363	32.7839	31.2953
hsa-miR-141	27.2487	29.0585	27.9062	28.037	28.2528	29.2228	27.7512	34.2734	35	35	35	35	35	26.2254	28.8529	33.3726	34.2	24.8426	28.96	24.4737	34.4341	34.196	35	29.642	35	26.6393	31.166	29.7666	33.7097	28.0182	34.6723	27.0767	25.4073	28.2062	29.7154	31.2092	33.9589	25.8665	33.2006	30.0321
hsa-miR-141N	27.0853	28.2635	26.9049	27.6125	27.8781	28.4517	27.675	33.1043	34.1789	35	35	35	35	25.6872	28.2153	32.7885	33.5213	24.4387	28.7303	23.6712	30.4972	33.102	35	29.3669	35	26.2384	30.6208	29.2791	33.702	27.7015	33.9535	26.8317	24.961	27.7413	29.2077	30.6091	33.3062	25.2609	31.0658	29.4542
hsa-miR-142-3p	23.7533	25.3362	25.4589	25.0269	24.0043	25.2494	26.0218	25.2932	25.9017	27.419	28.6756	27.3978	26.6196	25.6278	27.9541	27.5394	20.6488	25.1355	26.5487	25.9699	26.9963	25.9465	27.1066	22.6249	27.1014	23.9442	22.6902	27.5556	27.4887	26.2759	28.7145	25.8505	24.1	25.5704	24.7596	26.9137	26.0065	25.6034	26.7422	27.8319
hsa-miR-142-5p	32.7267	29.7507	29.8614	29.3705	28.6556	30.7849	29.9262	30.0287	29.7747	31.295	31.0162	31.3641	31.374	30.4549	30.8683	32.65	29.9296	29.9106	30.4213	30.6005	31.4028	31.1038	31.5304	29.6215	32.0732	28.6247	33.1886	32.2179	32.7904	31.6737	33.0181	29.7074	29.6213	30.3345	30.6708	31.4744	30.5454	30.5798	29.9782	31.4622
hsa-miR-143	26.6436	25.7678	26.5727	25.175	25.4599	24.8029	27.5156	27.0129	28.263	26.7498	27.2823	27.5164	28.3195	27.5652	28.7151	26.7628	28.1795	27.1742	27.3473	28.8483	27.3168	30.3052	30.6828	28.4531	28.7089	29.2073	29.5567	27.9472	28.1391	29.3243	29.5682	26.7362	27.1543	25.5028	25.873	25.9243	28.311	26.4372	30.2967	26.975
hsa-miR-144	35	35	35	35	35	35	35	35	35	35	35	35	35	35	35	35	35	35	35	35	35	35	35	35	35	35	35	35	35	34.5786	35	35	35	35	35	35	35	35	35	35
hsa-miR-145	24.412	24.8057	25.0089	24.6506	23.9987	22.7175	25.8901	24.8963	26.5844	24.8542	25.174	25.1319	25.677	25.4757	27.9612	25.719	26.9907	25.7417	26.5625	27.4889	24.8598	28.2347	28.9848	27.3271	25.6356	27.535	27.7406	26.3697	26.6739	28.1774	28.8419	24.9546	25.6036	24.4637	24.8466	25.0027	26.6486	24.6113	27.7746	26.0207
hsa-miR-146	26.7525	26.5711	27.0567	26.5282	26.1935	27.7734	26.002	27.8926	27.8272	29.109	29.3758	28.9	28.8076	28.36	27.678	29.8173	24.3579	28.236	27.8096	28.6378	27.111	28.1414	29.0189	26.3152	29.3556	27.1829	26.0523	29.1649	30.0314	27.8868	30.6733	27.913	27.617	27.4902	27.2261	28.9045	28.4589	28.1972	29.0795	29.6523
hsa-miR-146b	25.8746	26.3926	25.7976	26.1792	24.7776	27.49	28.3779	28.531	26.4597	29.7738	28.8103	30.2339	27.2208	26.8976	28.3641	28.2374	23.6087	27.6493	25.7908	26.2741	26.8468	26.9226	27.9789	26.8355	28.3414	25.3396	27.0278	27.9082	27.1046	27.0597	30.3088	27.3933	26.8765	26.937	26.0353	28.5435	26.718	28.0901	29.75	27.8788
hsa-miR-147	35	35	35	35	35	35	35	35	35	35	35	35	35	35	35	35	35	35	35	35	35	35	35	35	35	35	35	35	35	35	35	35	35	35	35	35	35	35	35	35
hsa-miR-148a	26.4587	27.3699	25.2773	27.0839	26.2672	28.7291	25.9781	27.8089	27.2209	26.8944	27.2529	26.9191	27.8121	26.7909	28.5321	27.3898	27.7724	28.1309	27.1211	22.7911	27.0494	24.6305	29.754	26.8061	27.8726	27.4255	28.7985	27.4149	26.7598	27.5132	29.2401	27.2169	27.0216	26.7159	27.5717	27.3509	26.1694	23.2322	29.3032	26.6905
hsa-miR-148b	29.4392	30.0908	29.2035	30.6151	29.5964	30.1	30.0094	30.1955	29.9208	28.9539	29.8228	29.1357	30.3679	29.9435	30.2918	31.3652	31.1428	28.5866	30.9931	27.54	29.3258	29.5412	29.9899	30.3247	29.9797	29.8145	31.7545	30.4806	31.0015	30.3442	31.7265	29.8819	30.3398	30.0185	30.3039	31.0409	29.1397	28.8931	32.2647	29.5349
hsa-miR-149	31.4883	30.4642	31.6215	30.5468	30.9168	29.2966	29.8781	31.1583	31.8857	30.4384	30.2673	30.1405	30.172	31.7153	32.1341	30.3993	32.8223	26.5932	30.4104	31.1357	30.6535	32.8469	26.2051	28.3586	29.9987	32.6012	32.8019	28.9414	31.0827	31.7071	32.3251	31.604	32.1877	29.0251	30.3249	29.9104	29.0176	31.3483	29.8068	29.1348
hsa-miR-150	24.9244	25.4583	26.4624	25.8591	25.601	26.2097	25.7489	26.4715	25.6771	26.3935	26.3246	27.1005	25.6598	26.549	26.5854	26.4705	20.7073	27.1007	25.0067	26.9587	24.6933	27.9276	27.545	23.7383	26.3737	25.8123	23.5111	28.2561	28.0777	27.2209	27.1052	26.1256	25.3278	26.6053	25.7268	26.1903	26.4183	26.5042	25.0052	28.6296
hsa-miR-151	28.7488	28.2782	28.4736	28.3561	28.1208	28.477	28.7604	34.7113	28.5401	28.7708	28.799	28.4936	28.203	28.6512	28.236	28.6879	28.8926	27.6821	27.8847	27.8482	28.0681	29.1453	27.1675	29.7578	28.4412	28.9993	29.3084	28.2614	28.7136	28.9328	29.0427	28.9277	28.9734	28.0654	28.6967	28.3265	27.9513	28.1032	35	28.2795
hsa-miR-152	27.9383	27.4332	27.415	27.014	26.6352	27.5226	27.0106	26.8177	26.9011	26.9571	27.0839	27.034	26.7323	28.0937	26.9363	27.8908	28.6975	27.23	27.2467	29.854	27.0154	28.6814	28.8244	28.3819	27.0368	29.0751	29.0139	27.3911	28.0803	27.9769	26.9205	28.0711	28.5518	26.7599	26.971	27.0157	26.7052	27.4312	33.2232	27.9305
hsa-miR-152N	27.1748	26.5136	26.804	26.5008	26.183	26.2495	27.0101	26.446	26.5661	26.9434	27.0752	26.8875	26.1322	27.4064	26.7336	27.649	27.3292	25.9568	26.692	26.7495	26.5023	27.3529	28.0174	27.7865	26.5052	28.5124	28.4166	26.9445	28.1291	27.6724	26.7404	27.7818	28.0383	26.3478	26.5101	26.6167	26.4834	26.7007	29.1769	27.5337
hsa-miR-153	33.1125	32.9067	31.0769	32.3779	33.054	33.6674	31.9324	34.3647	32.9081	34.4203	34.1304	34.8476	34.294	33.8792	34.3002	34.7843	33.1525	35	33.0737	30.8811	35	35	28.6834	34.2596	34.9693	34.9132	33.8295	31.8723	32.8889	34.9999	34.5006	34.064	33.3574	34.0763	33.9247	34.0756	32.8231	30.3213	31.469	32.2551
hsa-miR-154	35	35	35	35	35	35	35	35	35	35	35	35	35	35	35	35	35	32.4115	35	34.7802	35	35	34.8264	35	35	35	35	35	35	35	35	35	35	35	35	35	32.5569	35	35	35
hsa-miR-154*	35	35	35	35	35	35	35	35	34.402	35	35	35	35	35	35	35	35	31.3401	35	34.4746	35	35	32.8515	35	35	35	35	35	35	35	35	35	35	35	35	35	33.3586	35	35	34.6771
hsa-miR-155	28.3475	28.6791	28.8092	28.7618	28.7544	29.8875	28.998	30.6631	29.9047	32.0619	32.4377	31.0981	31.26	30.751	30.2461	31.9277	26.5732	32.0754	30.9637	31.9966	33.3676	32.8486	31.952	28.5637	31.073	28.7999	27.7359	30.6006	30.8608	30.3007	32.4665	28.9627	29.1462	29.6558	29.0117	31.246	30.3674	30.427	34.9326	31.8888
hsa-miR-15a	26.0057	26.3786	26.2476	26.1458	25.3518	25.8011	26.2787	25.8505	25.7466	26.6979	26.5249	26.8712	26.3603	27.1009	26.9022	26.5733	25.2906	25.6696	25.8974	26.016	25.9899	26.5389	25.9508	25.0508	26.1755	25.4774	24.8881	26.0144	27.7805	26.329	25.0988	25.8084	26.0076	25.2582	25.3829	26.5841	25.3794	26.3938	28.7261	26.7136
hsa-miR-15b	25.8022	26.3756	26.3553	26.5076	26.5626	26.4477	26.835	25.6279	26.5577	26.727	26.7988	26.5137	26.9939	26.8424	27.3329	27.1666	26.2516	26.1213	27.6654	27.1071	27.1858	27.8182	27.1487	24.8603	26.7239	25.8525	26.0113	25.3247	27.6388	27.4998	27.7322	26.2929	26.2113	26.4355	26.044	27.5032	26.0139	26.5618	28.2197	25.9723
hsa-miR-16	23.1589	22.3964	23.4609	23.0914	23.1868	23.1464	23.3019	21.8385	22.7268	24.4314	24.152	24.5178	23.6731	23.9823	22.8747	23.4151	22.5047	22.6025	22.8336	23.1318	22.9462	24.1623	23.1374	22.4682	23.7987	23.5603	22.6137	23.4046	24.9006	24.3928	23.3168	23.9712	23.8876	22.9762	22.6996	23.7121	23.1264	23.203	25.5238	24.1509
hsa-miR-16	22.6238	22.0982	22.9388	22.6531	22.6961	22.8354	22.9374	21.5357	22.4749	23.9944	23.7605	24.1831	23.2332	23.6927	22.4691	23.0638	22.1394	22.1772	22.4557	22.7712	22.36	24.6155	22.8106	22.117	23.2368	23.1783	22.0855	23.1145	24.5234	23.8839	22.961	23.751	23.5598	22.5923	22.3098	23.4712	22.8096	22.9635	25.5669	24.0318
hsa-miR-16	23.013	22.4072	23.2123	22.7968	22.75	22.754	22.7769	21.5481	22.4117	24.1561	23.7101	23.9987	23.3559	23.7927	22.5256	23.1618	22.3961	22.6175	23.2666	23.1975	22.8953	24.1567	22.8812	22.2858	23.4584	23.1094	22.3233	23.2999	24.5876	23.8688	22.8088	23.759	23.5351	22.903	22.1803	23.6955	22.8453	22.8552	26.3714	23.9054
hsa-miR-16	22.5836	22.0356	22.6287	22.4262	22.3289	22.5566	22.4637	21.2922	22.1505	23.7754	23.4615	23.8078	23.2014	23.5953	22.2699	22.9033	22.2337	22.4054	22.5037	22.9889	22.8396	24.0117	22.7364	22.0819	23.1958	22.7289	21.8491	23.0874	24.2281	23.5182	22.6334	23.5483	23.4205	22.5786	21.8896	23.4595	22.5061	22.7304	26.7534	23.8261
hsa-miR-17-3p	31.8917	31.0947	31.6276	31.633	31.6327	31.958	31.0324	32.1198	32.1859	32.1257	32.2141	32.0158	32.5693	31.8086	31.7635	31.8425	31.089	32.1191	31.5741	31.0807	32.2696	31.8092	32.0819	30.7375	32.4882	32.071	31.5546	30.8168	31.7946	32.3588	32.547	32.1017	31.6887	31.5985	31.83	31.5768	31.4776	30.9188	35	30.3724
hsa-miR-17-5p	27.9228	28.4388	28.1805	28.0286	27.4715	27.7124	28.6281	28.0906	28.2877	27.8321	28.1416	27.8724	28.5992	28.7328	28.9128	28.9148	28.0431	27.3014	28.2404	28.5426	28.7181	27.9513	28.7417	26.1288	28.9527	28.4519	28.6529	27.7825	29.7048	28.7098	29.5074	27.9231	27.7539	28.2016	28.594	29.4115	29.5203	28.4477	31.3513	27.1016
hsa-miR-18	30.1331	31.3786	30.8093	30.8361	30.6317	30.9439	32.0594	31.0231	30.9036	31.9815	31.4172	32.5413	31.2413	31.5043	33.3024	33.0485	30.8837	30.4508	31.8831	30.8585	32.5941	31.6636	30.7697	30.3177	31.8661	30.3528	29.9858	29.8255	33.1063	30.8585	32.173	29.3826	29.4193	31.7276	30.7844	32.1772	31.5714	30.7175	34.3846	29.595
hsa-miR-181a	27.2268	28.2577	27.7771	28.5787	27.0023	27.9209	27.7004	27.6466	27.498	26.9439	27.3025	26.8962	27.6598	26.9562	28.0672	29.0782	27.9577	24.9049	28.5139	27.8594	27.2745	28.9296	24.6	24.678	27.261	25.3936	26.9333	28.1689	28.4465	27.5474	29.2	27.2725	27.039	28.4378	28.3913	29.2351	26.6778	28.1539	28.1436	28.3342
hsa-miR-181b	27.5325	27.6936	27.4171	27.9853	26.6275	28.1865	32.4564	29.3939	29.3085	29.8545	29.0334	29.8942	27.6657	27.4218	28.9905	28.9705	26.0509	26.1369	27.8295	27.4864	28.2656	29.6477	23.8613	24.8136	28.2367	26.9853	27.0105	28.083	27.9989	27.8322	29.8411	27.9371	28.1064	28.5585	28.2603	29.0799	27.2987	28.1254	29.2953	28.1168
hsa-miR-181b	27.2482	27.2158	27.5366	33.0063	27.0862	28.9324	27.9902	27.9318	27.5749	27.5376	27.3241	27.7228	27.2325	27.2124	27.4643	27.8979	26.9855	27.0722	28.74	33.3045	27.7178	29.1712	23.3043	24.3839	27.1694	26.0348	26.3096	27.6353	27.4959	26.9582	29.0729	27.1499	27.2022	27.7531	27.8248	28.4364	26.8071	27.0384	29.1739	28.3686
hsa-miR-181bN	28.2063	28.6307	28.1864	28.5493	27.7732	28.6309	28.8902	28.8789	28.4852	27.9564	27.8736	27.9701	28.1543	28.3853	28.7857	34.9141	28.3155	26.4308	28.9794	28.6869	28.5864	29.9478	24.4932	25.0692	27.8268	27.128	27.0539	28.2483	29.0863	28.0384	29.9987	28.3267	28.1943	29.025	28.8808	29.6159	27.6146	28.4873	29.6576	28.6033
hsa-miR-181c	31.8142	32.4908	31.2321	31.7488	31.2234	31.8371	32.3297	32.0486	32.161	31.5912	32.0803	31.7837	32.078	31.7887	32.4628	33.3517	33.0211	30.9298	33.24	32.5316	35	33.9142	29.2087	29.5304	31.9842	29.8282	31.6963	32.8013	32.6161	31.6474	34.575	31.8926	31.8023	32.4537	32.5006	33.1299	31.8793	32.2451	34.2814	34.1738
hsa-miR-181d	28.073	28.5641	28.1778	28.4712	27.7371	28.6843	31.6836	30.0614	30.1152	29.6431	29.6581	29.7623	27.8101	28.2905	29.9612	29.4074	26.7593	27.1208	28.7544	28.1184	29.1308	30.4861	24.9495	25.6795	28.8399	28.1034	27.763	29.1024	28.7018	28.5261	30.3726	28.4785	28.5782	28.5812	28.5612	29.161	27.9068	28.4962	29.2957	28.6604
hsa-miR-182	30.1452	30.2903	29.1361	31.2681	31.402	30.4344	29.1784	29.094	30.4335	33.6041	33.6265	34.4685	33.9896	31.4725	30.9182	34.7582	32.1449	30.2984	29.7356	28.1029	34.5998	33.6974	29.4235	27.8304	33.6131	30.1135	31.9489	30.2392	35	30.5542	31.1943	30.9256	30.5296	30.0774	29.8646	32.9623	30.1717	28.5189	33.032	30.8891
hsa-miR-182*	35	35	35	35	35	35	35	35	35	35	35	35	35	35	35	35	35	35	35	35	35	35	35	35	35	35	35	35	35	35	35	35	35	35	35	35	35	35	35	35
hsa-miR-183	35	35	33.7151	35	35	34.4203	34.0554	34.7326	35	35	35	35	35	35	35	35	35	33.954	34.625	32.981	35	35	33.55	31.9698	35	34.1785	35	35	35	35	35	35	35	34.9285	35	35	35	34.7644	35	35
hsa-miR-184	35	35	35	35	35	35	35	35	35	35	35	35	35	35	35	35	35	30.7311	35	35	35	35	32.2209	35	35	33.424	35	32.2799	35	33.058	34.9636	35	35	34.1445	34.6651	34.9431	35	35	35	33.024
hsa-miR-185	35	33.6055	35	34.6393	35	35	33.7539	33.5296	33.5672	34.4509	34.2736	34.2727	35	35	34.5801	35	35	33.7415	35	35	35	35	35	34.8825	35	35	35	35	35	35	35	35	35	34.928	33.9741	35	35	34.1895	35	35
hsa-miR-186	27.0191	26.7	27.1459	26.5842	26.2019	26.515	26.8041	26.8008	26.6799	27.5071	27.258	27.3621	26.6577	27.4206	27.55	26.7304	26.5933	26.2549	26.7201	27.0915	27.0817	27.8304	27.4423	27.4042	26.7481	27.3329	27.0361	27.1053	27.5194	27.5331	27.2652	27.5085	27.2526	26.2537	26.5948	26.9346	26.8083	26.7072	31.4752	27.2967
hsa-miR-187	28.5449	28.4175	28.845	31.1721	32.5667	28.038	28.7878	31.1392	35	28.3821	32.4512	28.3952	33.5855	29.1534	33.6429	31.9154	35	33.7512	34.0772	33.8006	35	33.7715	32.2826	35	32.5331	31.6531	34.3234	28.3901	35	29.6835	33.9729	28.9735	29.5745	28.9461	29.4647	29.428	32.4188	30.953	32.3208	28.6095
hsa-miR-188	34.9031	34.8497	34.5226	34.3768	33.7447	35	35	35	35	35	33.3755	35	33.7625	34.4375	35	35	33.9844	33.2854	35	33.5837	34.7261	35	35	35	35	35	34.4302	34.2349	34.3963	33.2739	33.6008	34.9325	35	35	34.7506	35	34.2683	33.8716	34.2521	34.1422
hsa-miR-188	32.5627	32.3164	32.3227	32.085	32.5778	32.9045	32.7208	33.1073	31.7116	32.644	32.8939	32.6146	32.7906	32.4283	32.6199	32.9748	33.1232	31.0257	33.1258	33.2743	32.7278	33.9112	34.3532	32.9777	32.7462	32.7157	31.866	31.4969	31.8719	30.3735	31.4298	32.2075	32.6073	32.1848	32.4425	33.2766	31.8309	26.1089	33.5611	31.5434
hsa-miR-189	35	34.4812	35	34.4586	34.3536	33.9951	34.8035	35	35	33.4469	33.2663	33.4636	33.0949	35	35	35	35	33.8948	35	35	35	35	34.7872	35	32.9037	35	35	35	35	34.0768	33.9557	34.9824	34.5874	33.2649	33.6139	34.3188	35	34.15	35	35
hsa-miR-18b	35	35	35	35	35	35	35	35	35	35	35	35	35	35	35	35	35	35	35	35	35	35	35	35	35	35	35	35	35	35	35	35	35	35	35	35	35	35	35	35
hsa-miR-190	32.7206	34.2952	32.2623	31.8715	31.8857	32.4781	33.6143	31.2901	31.5578	32.6396	33.0218	32.9076	31.3469	32.9167	34.6098	33.5933	34.4059	34.5193	32.6183	33.3136	35	35	31.3384	34.223	32.165	33.4537	34.4722	33.7081	33.9874	29.667	33.3144	32.7981	32.1793	33.3568	32.3475	32.3012	34.1073	32.8986	35	34.07
hsa-miR-191	26.4282	26.5919	26.6716	26.6908	26.4949	26.789	26.5623	26.5025	26.7758	27.1074	27.1012	26.8216	26.9316	26.7323	26.6635	26.7269	26.3807	24.7376	26.3014	26.7767	26.2053	26.9716	25.6948	26.5964	26.8161	26.7924	26.4704	26.3195	26.8698	26.9039	27.6243	27.1432	26.5607	26.0727	26.2614	26.6962	25.8254	26.2705	30.1114	27.4248
hsa-miR-192	22.3985	24.2082	23.0418	24.0761	23.6826	28.3911	29.3765	29.9708	30.6617	31.3269	30.545	31.8597	30.539	30.4594	29.4149	29.9097	30.0706	27.9265	31.039	26.287	31.2217	23.9433	29.7984	30.08	30.8113	30.4806	29.8156	28.9998	30.4241	24.0344	30.4126	22.4596	20.9656	26.0508	30.0161	29.555	30.4157	23.7879	30.647	29.3894
hsa-miR-192	22.189	23.9508	22.8764	23.8824	23.7469	28.22	29.6514	30.073	30.7405	31.1892	31.1059	31.5451	30.4444	30.2436	29.2474	29.6238	29.3713	27.2417	30.3911	24.2139	31.3988	23.2002	29.0768	29.5343	30.8019	30.2555	29.5929	28.7153	30.4794	23.8061	30.4335	22.4565	20.8444	26.0358	29.9469	29.5663	30.369	23.6325	30.2747	29.3775
hsa-miR-193	30.9651	29.3254	31.422	29.5469	29.9308	30.2168	30.428	32.2621	29.2334	31.6161	31.8342	31.8187	30.46	31.6028	30.9937	30.4389	32.8372	30.9243	30.4521	29.7979	30.6628	32.4348	34.1078	31.8012	31.2014	31.3775	31.637	32.0384	31.1866	30.4744	31.0361	31.52	31.7975	29.9632	30.0325	29.7586	30.68	29.981	34.4612	31.7127
hsa-miR-193b	32.7672	32.4484	32.8272	31.6974	30.392	32.3053	33.5717	31.218	30.4553	31.6564	31.7834	32.8047	29.6069	32.4821	31.658	34.0587	31.6747	27.437	30.1507	29.4694	28.9103	30.1835	33.1904	31.4973	31.4902	34.8624	35	33.4043	33.1705	33.3482	29.0916	32.9955	34.1277	31.6867	31.0514	31.6317	29.1343	32.522	35	33.1992
hsa-miR-194	22.7448	25.301	23.4453	24.5838	24.0984	28.8015	30.0842	29.7433	30.2868	30.9945	30.8564	31.0753	30.7412	30.6541	30.1722	30.1438	30.6476	28.893	31.3101	26.2477	34.8211	24.1657	31.6399	29.9666	31.1863	30.7115	30.361	29.6267	30.562	24.1783	31.115	23.1957	21.0913	26.5963	30.045	30.3204	30.9934	24.4157	29.9545	29.3919
hsa-miR-195	24.3858	23.6965	24.1883	23.5171	23.8043	24.0927	24.4275	23.7945	23.9637	24.7707	25.1383	24.6298	24.8745	24.7327	24.4419	23.6229	24.8171	26.4557	23.3951	24.8031	24.5441	25.967	25.1847	24.8991	25.0369	24.5114	24.3664	24.8483	23.4751	24.9658	25.556	25.0851	25.2707	23.9053	23.8287	23.1005	23.6842	24.9931	28.6673	25.4217
hsa-miR-196a	34.5612	31.0473	34.6318	28.951	26.9029	32.2667	31.5358	32.2421	33.0865	35	35	35	34.7513	31.8242	33.2917	27.1658	28.1192	29.8082	28.3355	33.6329	26.2232	33.3587	34.996	30.4198	35	35	35	29.0655	30.112	26.4131	27.021	31.6357	32.8611	28.3005	29.0129	28.3782	30.6788	35	32.2985	29.7382
hsa-miR-196b	34.4444	31.1107	34.7659	26.7004	26.1098	31.6021	31.3213	32.2235	32.3075	34.2532	35	34.4209	34.3935	29.9819	32.8155	26.3186	28.8232	27.5559	28.1012	34.2037	27.0656	33.9155	35	28.7308	34.8849	33.0489	32.4548	29.1257	30.8617	27.0473	27.6831	31.9728	33.1267	26.4222	27.4218	25.9495	29.0587	33.1225	30.8622	29.7603
hsa-miR-197	28.7594	29.9961	28.9799	29.7522	28.6322	29.2937	28.6706	27.9489	29.0749	27.9012	27.6138	27.6905	27.9588	29.364	29.5874	29.5952	29.9693	29.2225	29.9041	29.8401	28.6329	30.7086	27.4145	29.7428	27.9962	28.9763	29.8059	29.8302	29.6205	30.1095	29.6731	29.4298	29.0158	29.1504	29.5117	28.4151	28.4075	26.5841	27.4081	30.086
hsa-miR-198	35	32.1174	34.9058	33.2068	33.9264	34.2036	33.3337	33.0721	30.5404	34.2389	35	35	35	35	34.9746	35	35	30.8668	32.6581	35	33.22	35	35	35	35	35	35	35	35	35	35	34.4882	35	32.848	32.999	34.5912	35	34.0137	35	35
hsa-miR-199a	28.2165	27.4667	28.7246	26.9241	26.6294	28.1944	28.0849	27.7699	26.2105	27.6267	28.8022	27.7802	28.8177	28.3883	29.0473	27.8028	28.2629	26.3543	27.3936	28.0055	28.102	28.8389	33.6728	28.9846	29.1709	28.9469	28.3282	27.4883	26.752	27.7386	29.7503	28.5364	28.4039	28.1452	27.0319	26.7089	27.1069	28.6667	31.9032	27.1386
hsa-miR-199a*	24.9365	24.1026	25.1747	23.9016	23.7926	25.2395	24.2737	24.6385	23.3832	24.1144	24.6512	23.9148	24.9631	25.3767	25.2424	24.6368	25.994	23.9116	24.296	25.1376	24.7648	26.3699	29.3205	25.7651	25.7879	26.1033	25.3917	25.0825	23.908	25.2391	26.5175	25.6429	25.55	23.8106	24.0895	23.5822	24.6465	25.5595	29.0254	24.6034
hsa-miR-199b	28.2305	27.746	28.5198	27.2795	26.7874	28.2462	27.4918	27.1938	25.9395	27.3936	28.6622	27.7721	28.1549	27.9695	28.7925	28.8054	28.8853	26.6496	26.6629	28.2275	27.8889	30.8331	33.8415	28.5512	29.1535	28.3949	30.1948	28.3152	28.3702	29.8849	28.999	30.1675	29.2963	27.3718	26.9386	27.003	28.62	28.5792	35	28.7917
hsa-miR-199-s	25.8215	25.0327	26.147	24.5457	24.6339	26.0079	25.6219	25.9412	24.896	26.0539	26.1976	25.8812	26.3692	26.4329	26.6879	25.1922	26.3472	24.7622	25.5243	25.7067	26.0469	27.4733	31.6873	27.1715	26.7689	26.6736	25.4568	25.7851	24.4317	25.8807	27.4657	26.3416	26.3319	24.7376	24.9576	24.381	25.4375	26.4667	30.5909	25.4678
hsa-miR-19a	24.1884	24.5055	24.4405	24.4852	24.4194	24.9692	25.7307	25.2102	25.7133	27.0498	27.713	27.4353	25.5169	28.1849	26.6697	26.5003	24.6714	24.8759	25.4294	24.3124	26.7454	24.8257	26.1887	25.0787	26.3582	25.8458	25.0319	24.7783	26.0163	25.5732	26.5676	25.0068	24.8701	25.4331	25.604	25.6729	26.417	25.6352	28.3314	25.1958
hsa-miR-19b	23.7876	23.9113	23.9794	23.8962	23.7257	24.2265	24.3693	24.2144	24.6812	25.8076	26.1456	25.8337	24.6848	24.7681	25.1339	24.9833	23.6073	23.5832	23.8968	23.4821	25.348	23.8056	24.7383	23.9415	25.2453	24.7434	24.0423	23.9867	24.875	24.6934	25.3661	24.3089	24.0512	24.4346	24.5351	24.5734	25.2584	24.2681	27.5321	24.325
hsa-miR-20	23.5032	23.8831	23.8027	23.7309	23.6715	23.6708	24.3343	23.8443	24.3545	25.2148	25.3757	24.9676	24.6896	24.4827	24.3292	24.2735	23.5625	23.2354	23.8916	24.978	24.8068	24.0227	24.6667	23.5646	24.7942	24.2141	23.8638	23.8678	24.7467	24.36	25.0304	23.8521	23.7308	24.2466	23.9869	24.5727	25.0723	24.1273	28.5873	24.0038
hsa-miR-200a	26.5028	27.9843	25.7132	26.9188	26.421	28.4797	26.0607	32.8705	32.6815	34.4543	35	34.684	35	26.4059	28.3079	32.4776	34.5198	34.3013	28.8069	25.1842	35	30.1977	32.8139	27.4596	35	27.3793	32.2492	28.7286	34.5059	25.6728	33.8629	26.5306	25.079	27.1711	29.1493	30.0758	33.4605	24.5148	30.8421	28.6473
hsa-miR-200a*	32.1296	32.301	30.5226	31.4911	30.6996	33.3492	33.317	35	35	35	34.875	35	35	32.3126	34.3887	35	35	35	34.4384	31.9903	35	35	35	33.3671	35	34.2244	35	34.0069	35	32.1731	35	32.0371	31.2909	32.7634	34.1866	35	35	29.9095	35	33.8576
hsa-miR-200b	25.7915	26.7415	24.9825	25.6467	25.0702	27.5632	25.5509	31.346	31.8566	33.8339	34.6302	33.694	34.7052	26.4269	27.646	31.4284	34.1404	30.0562	27.9238	26.6534	32.8572	30.0424	32.4879	27.3657	35	27.9194	31.8125	28.8767	33.5017	26.2203	33.4913	25.8463	25.1502	26.1863	28.5249	29.1711	32.4119	24.2623	30.6075	28.7065
hsa-miR-200bN	25.0321	25.5327	23.9089	24.9767	24.8009	26.5696	24.1498	30.9744	30.8512	32.8291	34.0748	32.9398	33.6838	25.0228	26.2877	30.2013	32.6734	28.7116	27.0193	24.3771	32.0529	28.85	31.5604	26.2436	34.8499	26.3174	30.7463	27.6643	32.6115	25.1833	32.6259	25.2099	24.2949	25.3104	27.379	28.519	31.6691	23.511	29.928	28.3619
hsa-miR-200c	23.7404	25.274	23.4172	24.6378	24.0965	25.2228	22.9353	28.9609	30.13	32.1343	32.3232	31.9527	32.9582	23.466	24.3657	29.1066	30.8892	22.3621	24.8206	24.2403	29.5735	29.2843	30.6779	25.7232	33.277	24.1597	28.4717	26.4586	30.4054	25.1692	31.2052	23.8449	22.7822	24.0233	26.013	27.1094	29.8101	22.1297	29.6755	26.7047
hsa-miR-200cN	23.753	25.5172	23.4661	24.8176	24.4326	25.2017	23.5272	29.9444	30.9761	32.2959	32.5401	32.0413	33.9233	23.7019	24.7242	29.3353	31.0971	22.4308	25.3554	22.4292	31.3497	29.9753	31.3401	26.2705	33.3881	24.381	28.9642	27.1027	31.0926	26.0109	31.9865	24.3529	23.0683	24.456	26.2525	27.4021	30.4063	22.8496	30.0396	27.1398
hsa-miR-202	35	34.5985	34.5308	34.4168	35	35	35	35	35	35	33.6756	35	34.4024	35	35	35	35	35	35	34.9733	35	35	35	35	35	35	35	26.8701	30.6659	35	35	34.8923	34.8872	35	35	35	29.0262	34.3071	34.8943	27.2314
hsa-miR-202*	35	35	35	35	35	35	35	35	35	35	35	35	35	35	35	35	35	35	35	35	35	35	35	35	35	35	35	27.0863	30.1344	33.3175	34.9495	35	35	35	35	35	28.6373	35	34.9723	26.8676
hsa-miR-203	29.5395	31.3009	28.723	29.3931	28.832	23.9367	27.5554	30.7917	33.1271	31.382	33.0164	30.2312	32.6823	29.6845	29.4475	31.0216	33.6427	27.0022	30.1558	29.6434	32.7743	30.9301	30.7578	28.68	32.7361	27.6302	32.2184	31.2475	31.1297	29.6804	34.9016	29.7898	29.8043	29.1653	29.7072	27.9952	30.9446	26.3535	31.5034	31.314
hsa-miR-204	31.539	30.9033	30.1496	29.9201	30.3567	31.1268	30.4436	28.6051	30.774	27.6414	31.8209	27.8809	30.4751	30.4602	29.9555	26.8001	30.8737	28.7985	29.6285	29.847	30.465	30.3712	25.1562	29.5825	31.2462	32.352	29.4262	25.6835	27.9163	23.8401	31.0236	29.927	29.5405	27.685	28.7658	27.0518	28.4908	27.3388	29.5744	26.342
hsa-miR-205	35	35	35	35	35	24.4438	25.733	31.6256	33.6635	35	35	35	35	35	33.1313	35	35	26.6115	25.6507	32.8642	35	35	35	24.9535	35	30.2292	35	29.0946	35	33.1113	34.5381	35	35	25.52	27.304	27.5247	31.2497	28.5915	32.1157	29.3517
hsa-miR-206	35	33.5229	33.1921	33.0506	34.2103	33.4143	31.1466	31.3065	32.9923	34.3686	35	35	35	34.3011	23.3194	31.7032	34.8486	35	27.6977	34.6334	35	35	33.1657	30.6209	35	35	33.6383	28.0088	35	32.3113	21.6897	33.3452	33.5272	29.1047	27.456	31.4228	30.3846	31.9023	32.5459	28.7386
hsa-miR-208	35	35	35	35	35	35	35	35	35	33.2108	35	33.6452	35	35	35	35	35	35	35	35	35	35	35	35	35	35	35	35	35	35	35	35	35	35	35	35	35	35	35	35
hsa-miR-20b	29.5196	28.8082	29.1725	28.4134	28.1245	31.0418	33.1814	30.8153	30.1747	32.8578	31.9381	34.2115	30.4495	30.6033	32.5821	33.1225	28.8651	29.3998	30.5982	31.0034	30.7452	31.5997	29.8056	27.7733	31.2097	31.5776	30.1047	30.7849	32.6351	29.2084	32.1692	30.0111	30.4275	28.0966	29.1512	31.8441	31.9049	29.6115	34.3818	30.6465
hsa-miR-20N	25.3203	25.6129	25.754	25.7213	25.8249	25.7337	26.723	25.7857	26.552	27.9858	28.2953	28.1737	26.8441	26.5614	26.7442	26.4458	25.5753	25.2378	26.0631	25.6496	26.7258	26.1491	26.391	25.36	27.0176	26.607	25.9325	26.0821	27.0029	26.6705	27.5253	26.3067	26.508	26.1578	26.134	26.5942	27.6956	26.3666	29.9732	26.6063
hsa-miR-21	22.0645	22.0052	21.8478	21.982	21.1157	22.3845	22.5871	23.1614	21.9331	23.2318	23.883	23.4868	24.3222	22.3128	23.1511	24.7308	22.2023	22.0173	22.4005	21.5799	23.7989	23.8972	25.5326	23.7205	24.9877	22.3718	23.1705	23.5169	24.3682	23.159	24.7673	22.1849	22.3921	21.6857	21.9189	22.9528	23.0307	22.4207	25.6171	23.1861
hsa-miR-210	30.6623	29.5902	29.4057	30.072	29.5756	28.2486	29.6407	30.2336	30.3346	29.8319	30.2618	29.5632	29.6929	29.2195	31.3705	31.6598	32.3578	28.8096	31.4564	30.5049	30.7172	30.9396	30.8066	35	30.1734	29.7477	32.0259	30.1413	31.6124	30.3579	30.7933	28.6851	30.3253	30.045	30.8191	29.7349	30.4076	29.1371	33.1276	30.4675
hsa-miR-210N	29.4971	28.4252	28.1029	29.0755	28.4509	26.6373	28.5684	29.1881	29.4173	28.9208	29.3615	28.5215	28.5693	27.9718	30.259	30.2716	31.0179	27.522	30.7127	29.0495	29.4261	29.649	29.7234	30.8664	28.9629	28.8374	31.0661	29.0334	30.6116	29.3299	29.8411	28.0397	29.5654	29.0559	29.5906	28.7294	29.5126	28.081	31.6059	29.4025
hsa-miR-211	35	35	35	35	35	35	35	35	35	33.4621	35	35	35	35	35	35	35	34.5886	35	35	35	34.5297	33.7751	35	35	35	35	34.7932	35	32.6416	35	35	35	35	35	35	35	30.1519	35	33.5075
hsa-miR-212	32.3771	31.8353	32.6858	32.1714	31.7335	32.7212	33.0692	33.0008	31.9206	33.228	32.1363	32.8406	32.228	33.2891	33.2659	32.5942	34.1345	33.8368	32.331	33.054	32.364	35	30.5114	32.6578	31.0179	31.8873	32.6036	32.0971	32.7455	31.9758	33.4464	31.2942	32.1537	31.9	31.5489	32.4628	30.3636	29.6132	31.7002	32.2808
hsa-miR-213	33.2888	33.3713	33.9329	34.1456	33.1903	34.4179	34.1133	33.9131	33.3407	33.4522	33.2234	33.5277	33.1565	33.9026	34.7798	35	33.4014	31.1843	34.1122	33.7759	35	35	30.7643	31.1562	33.2667	32.546	32.2576	34.4196	35	32.859	35	34.012	33.1255	34.3886	34.6831	34.9479	32.874	35	34.2932	34.1127
hsa-miR-214	26.6276	27.0623	27.0547	26.378	25.3101	26.7789	26.6278	25.6039	25.7941	26.2191	27.7679	25.8657	27.0192	26.8125	27.3877	26.7392	28.6759	26.6624	26.7152	27.6446	26.1094	28.4971	31.4281	28.1276	27.0547	27.9645	28.2787	26.5299	26.0423	28.6979	29.0362	26.9241	28.5494	25.8437	25.8539	25.6256	25.9708	27.6728	32.6671	27.3386
hsa-miR-215	25.3714	28.2345	26.2126	29.5365	29.1507	31.8497	34.3538	34.8637	33.4492	35	35	35	35	35	35	35	35	35	34.5661	32.3268	35	31.352	35	35	35	35	35	34.379	35	31.2429	35	25.1847	23.0926	28.8766	33.9853	35	35	30.8655	34.0666	34.7637
hsa-miR-216	35	35	32.8637	35	35	35	35	35	35	35	35	35	35	35	35	35	35	35	35	26.2857	35	35	35	35	35	35	35	35	35	34.5011	35	35	35	35	35	35	35	35	35	35
hsa-miR-217	35	35	35	35	35	35	35	35	35	35	35	35	35	35	35	35	35	35	35	29.6839	35	35	35	35	35	35	35	35	35	35	35	35	35	35	35	35	35	35	35	35
hsa-miR-218	28.4308	28.3997	29.2463	28.3345	28.861	27.5839	28.8908	27.9956	28.9967	28.4582	29.857	27.2567	29.2672	28.6446	28.9957	28.4106	29.587	27.6699	29.4303	29.6365	28.107	32.3564	26.7878	29.3071	28.7639	27.8511	28.1241	29.6391	30.5365	28.5037	31.022	29.5624	29.9199	27.9751	27.9056	27.4703	27.0992	29.0366	29.3881	29.8755
hsa-miR-219	35	35	35	35	35	35	35	35	35	35	35	35	35	35	35	35	35	35	35	35	35	35	29.0687	35	35	35	35	35	35	35	35	35	35	35	35	35	35	35	33.1666	35
hsa-miR-22	29.8671	28.0721	28.4734	27.8264	27.4806	27.9467	28.5349	27.2549	26.9892	26.0319	25.4009	26.1334	26.7307	29.4055	26.7335	30.8813	29.1655	26.0725	27.2676	28.3431	26.4108	27.9917	28.9631	29.2863	26.2445	28.667	28.1763	27.7558	30.0328	27.8669	25.5341	28.075	27.8788	27.0954	27.5313	28.7502	26.2523	27.6013	29.6932	27.5814
hsa-miR-220	35	35	35	35	35	35	35	35	35	35	35	35	35	35	35	35	35	35	35	35	35	35	35	35	35	35	35	35	35	35	35	35	35	35	35	35	35	35	35	35
hsa-miR-221	27.3843	26.3883	27.0932	27.1423	26.8169	26.9014	27.5061	27.981	26.7168	28.4494	24.4556	28.3521	26.6521	27.3606	28.4137	28.0021	28.6762	24.427	28.0829	27.8639	27.2495	29.7202	25.5943	27.9797	24.7762	28.0826	28.4846	27.3441	28.9555	27.0668	28.9819	27.3297	27.4671	25.3342	26.2572	27.8809	28.5732	28.2547	29.9687	27.5746
hsa-miR-222	25.1629	25.1848	25.5578	25.2526	24.8527	24.6963	25.126	25.9252	25.3221	26.8347	24.79	26.7488	26.0798	24.7784	25.9576	24.5705	25.7952	23.25	25.5638	26.1143	24.6855	28.2748	24.5953	25.7714	24.8649	25.4001	26.0782	25.9142	25.5056	26.0435	27.7309	25.7247	25.6419	23.4886	24.4104	24.9385	26.6371	26.0149	28.6933	25.8231
hsa-miR-223	24.7271	25.5572	25.4318	24.9608	24.5691	25.6971	23.5636	25.394	25.3206	27.6925	25.6581	27.2287	26.7204	26.0669	26.1649	27.0969	25.3925	23.8724	25.4867	26.127	26.0569	26.2163	26.1257	26.4282	25.2684	22.6511	22.3371	27.8138	27.5284	26.8328	27.7877	26.6297	26.0562	25.8698	24.2363	26.8824	24.741	26.637	28.8284	28.7754
hsa-miR-224	31.1612	31.3527	32.3916	31.0452	29.9562	29.8821	31.1686	29.7682	27.8098	30.8268	30.5645	31.3133	30.6309	32.1957	31.5746	32.2918	32.1277	26.5629	29.4351	30.6313	27.1707	32.4011	33.5835	31.6141	30.8766	32.188	31.9534	32.5256	34.3262	32.1857	33.9606	31.0696	31.1178	30.0997	29.9982	30.8643	30.9736	32.5425	35	33.0682
hsa-miR-23a	27.6576	27.0495	27.7123	26.6842	26.9103	26.3654	27.5191	26.921	27.1413	25.7326	25.5219	25.6727	27.1146	27.9478	28.1472	27.7986	28.2776	25.2792	26.9781	27.8669	26.5492	29.3783	29.8675	27.5375	26.9559	27.3875	28.1794	28.0697	28.4722	27.9691	27.5629	28.2522	28.1019	26.7192	27.3951	27.28	27.4614	27.6781	30.4184	27.3637
hsa-miR-23b	24.833	25.153	25.4354	24.4323	24.4268	24.1066	25.024	24.8239	25.5674	23.3868	22.7615	23.5982	24.2824	25.0132	25.6247	24.3644	27.0197	24.1112	25.8524	24.656	25.7017	25.2946	24.2276	26.559	23.5423	25.3491	26.0396	24.8665	25.3257	25.2871	25.3619	24.8418	25.3927	23.2337	23.9797	24.0258	24.7226	24.4843	29.3482	24.9044
hsa-miR-23bN	24.6943	25.4163	25.2118	24.6828	24.4457	23.3437	25.3583	24.2335	26.5526	23.1506	22.4421	23.2837	22.862	24.8316	25.2457	24.8694	26.8847	24.1749	26.0814	25.1678	25.3838	24.9446	25.09	26.9115	22.6212	26.0506	26.5166	25.034	26.1913	25.2055	25.1707	25.3866	25.5715	23.9141	24.4374	24.4503	25.0221	24.5264	27.7812	25.797
hsa-miR-24	23.2523	23.0986	23.7117	23.0996	23.1117	22.4348	23.3434	23.1328	23.8056	22.572	22.0043	22.3982	21.9789	23.4181	23.357	23.0836	24.0794	20.59	23.3502	23.2241	22.8991	24.0598	23.9911	24.5869	22.1185	23.6099	24.0365	23.9027	24.4126	23.7096	23.281	23.9345	24.159	22.3584	22.9315	23.0382	23.3178	23.3127	26.4823	24.8796
hsa-miR-25	25.4478	24.9551	25.475	25.5144	25.6568	25.92	25.5838	24.8792	25.5051	26.7312	26.6662	26.4828	26.4545	26.0052	25.8003	25.6771	25.0527	25.2035	25.4913	25.2825	25.5001	26.1372	26.0049	24.4081	26.6461	26.2099	25.6403	25.9131	26.4698	26.7624	26.5019	26.1488	25.8197	25.9309	25.446	26	25.4736	25.7405	28.536	26.495
hsa-miR-26a	21.3615	21.1946	21.7933	21.0913	20.8029	21.1729	20.9867	21.2818	21.2779	21.3864	21.558	21.4669	21.0242	21.3354	20.5028	19.8505	21.4864	20.6972	20.0837	21.7151	20.5596	22.2201	20.8601	21.8671	21.3515	21.3056	21.5619	21.7904	20.6615	21.2015	20.9748	21.8097	21.9201	20.2375	20.7148	20.0564	20.7765	21.002	25.6918	22.4132
hsa-miR-26aN	22.4195	22.1235	22.7062	22.3079	22.209	22.4018	22.7023	22.6254	22.7358	22.8821	23.2142	22.8527	22.4195	22.5089	21.8734	21.0576	22.5245	21.6432	21.6742	21.7766	21.4735	23.2347	22.0662	22.8091	22.6101	22.8221	22.8458	22.8292	21.9532	22.4392	22.3064	23.2841	23.4284	21.468	22.052	21.2597	22.2304	22.6308	25.2316	23.9908
hsa-miR-26b	23.0438	23.0707	23.5235	23.0499	22.8108	23.4655	22.9402	23.2872	22.8897	22.9799	23.0654	22.9216	22.8133	23.3431	22.4712	22.3559	23.1062	21.5163	22.7731	23.4574	22.8417	23.4614	23.4906	23.7182	23.0132	23.3071	23.0547	23.9933	23.2607	22.9831	23.3518	23.6602	23.5926	22.2911	22.7579	22.4797	22.9915	22.9049	28.3157	24.8532
hsa-miR-26bN	24.3744	24.2045	24.6455	24.676	24.9773	25.1572	25.5849	25.5575	25.4117	25.5662	25.8855	25.6098	25.0993	25.3942	24.8455	24.6305	25.0857	23.5937	24.9902	24.7918	24.4421	25.5766	25.6804	25.4359	25.4447	25.1571	25.1732	25.9749	25.4498	25.3242	25.6848	26.2029	25.9719	24.2229	25.0852	24.3408	25.3238	25.3126	28.6506	26.9605
hsa-miR-27a	24.5938	24.1684	25.3924	24.287	24.097	24.2497	24.9868	24.6601	24.432	24.026	23.8246	24.0688	24.5808	25.8296	24.5653	25.7264	25.4067	22.1222	24.4413	25.687	23.7795	26.8813	26.661	26.2797	24.2168	24.7759	25.5263	25.6036	25.8861	25.2132	24.063	25.0417	25.2598	24.2943	24.6023	24.8279	24.4924	25.1122	29.4429	25.6525
hsa-miR-27aN	31.4577	30.558	31.361	30.5804	30.7718	29.9982	31.161	31.4593	31.3187	30.6181	30.5283	30.4718	31.0317	31.7543	31.2905	31.0492	30.643	27.0809	29.4205	30.7077	29.8872	32.9392	33.2751	31.7167	31.7493	30.757	31.3829	32.3217	31.9902	31.4754	30.6536	32.1175	31.8948	30.3427	31.467	30.1326	31.3109	31.3015	35	31.978
hsa-miR-27b	25.0454	24.4894	25.413	24.3505	24.4461	24.6812	25.182	24.7947	25.9204	23.6983	23.4622	24.1213	24.4194	25.2683	25.353	24.6898	27.1488	24.3835	25.8353	25.0396	25.1611	25.3693	24.8555	27.3006	23.8174	26.3147	27.2606	25.8975	25.918	25.1524	25.7411	25.3691	25.742	23.7276	24.435	24.8038	25.2273	25.1455	30.0509	25.8616
hsa-miR-27bN	24.6527	23.4523	24.3639	23.754	23.9208	23.2582	24.1835	24.3153	25.476	23.4944	23.1148	23.6085	23.9092	24.1851	24.4577	23.5832	26.2975	23.419	25.2063	23.4006	24.444	24.5701	23.9564	26.2037	23.255	24.8811	25.9661	25.0353	24.9781	24.4515	24.9644	24.6041	25.0344	22.7391	23.647	23.7341	24.4357	23.9087	27.9244	25.2526
hsa-miR-28	27.3521	27.294	27.2873	26.8621	26.8193	26.2838	28.2604	28.2238	28.338	28.2671	27.9906	28.2093	27.9816	28.5926	28.157	28.0366	28.0409	27.9195	27.9202	28.3115	27.3952	28.4508	29.7373	28.7437	27.9437	28.95	28.9475	28.6047	29.354	29.1399	27.824	27.6713	27.9243	26.6184	27.2719	27.4226	28.1039	27.465	31.963	29.0606
hsa-miR-296	31.8484	31.8435	32.2573	31.7498	31.2998	31.5878	31.4418	31.3443	31.4006	30.7491	30.712	30.7952	30.7318	31.4443	30.9814	30.3439	31.5935	31.0338	31.5229	31.2402	34.1432	32.7372	31.8274	31.681	30.5605	32.1933	32.059	30.7773	31.7436	33.0414	30.7688	32.4667	32.5323	31.6244	31.5785	32.782	32.4037	31.893	32.4725	31.347
hsa-miR-299	31.9679	32.1253	33.1072	33.0591	31.407	33.2543	32.3814	32.1908	31.071	32.5318	32.7143	32.9119	32.3312	32.0051	31.3456	31.8467	34.1183	28.0791	31.5577	31.915	31.9181	33.6615	29.2719	32.6838	32.6768	34.3127	32.4557	30.1324	30.3597	33.4878	32.0215	32.6034	33.076	31.7849	31.6628	30.3984	28.1928	31.1777	33.5337	30.3998
hsa-miR-299-3p	35	35	35	35	35	35	35	35	35	35	35	35	35	35	35	35	35	34.9957	35	35	35	35	35	35	35	35	35	35	35	35	35	35	35	35	35	35	35	35	35	35
hsa-miR-29a	24.0572	23.4601	24.2809	23.5241	23.6737	24.654	23.3547	24.4945	24.174	24.3208	23.4739	24.9524	23.7113	24.0081	22.9077	23.6052	24.1399	23.7768	24.0571	24.062	25.3523	25.2079	24.0304	24.833	24.2804	24.1015	24.4586	24.8118	24.4584	23.6548	22.964	24.2804	24.682	23.7308	24.0651	22.7718	23.6722	23.6216	26.4069	24.5752
hsa-miR-29a	24.9773	23.8254	24.3012	23.7686	25.0813	27.2087	35	30.7974	25.8977	35	25.7791	26.9583	24.516	24.2877	27.1842	25.5112	23.2245	24.3444	24.6719	23.0782	26.248	25.8587	25.0216	25.6673	25.966	25.1972	25.2637	25.29	25.2187	24.3864	23.4978	24.955	25.2791	24.3725	24.5479	23.2736	24.3105	24.2907	27.6205	25.2626
hsa-miR-29aN	24.1065	23.1089	23.8632	23.2637	23.6628	23.7974	23.5602	24.5242	24.5567	24.8332	23.8816	24.9439	23.9949	23.7411	22.8016	24.4695	23.9701	23.3601	23.9384	23.0606	25.0012	24.8293	24.2285	24.6204	24.3854	23.917	24.1856	24.4227	24.143	23.553	22.7711	24.2398	24.6477	23.3398	23.8206	22.3445	23.6434	23.6576	24.6277	24.7376
hsa-miR-29b	28.7313	30.0669	29.2806	28.5777	28.615	28.8446	29.0464	30.2184	29.6718	29.4184	29.8862	29.9181	28.9105	28.7436	30.0152	28.9813	29.7346	28.4367	29.6774	28.4094	31.8464	30.8593	28.861	31.2471	30.3911	28.4551	29.6306	29.2677	29.9158	27.9849	27.3286	29.6025	29.114	29.1069	28.9179	28.3407	29.0392	29.9289	30.0774	29.2205
hsa-miR-29bN	24.2376	24.2558	24.0363	23.4086	23.6727	23.6276	23.9116	24.8799	24.7814	24.8234	24.6591	24.8945	24.1195	24.0825	24.2784	23.8635	23.5701	23.7019	24.1239	23.0302	25.0108	25.8642	23.9864	25.0663	25.2169	24.073	24.5283	24.6657	25.0841	23.8138	23.3644	24.891	24.7393	23.6612	23.7668	23.6643	24.0935	23.838	25.0708	24.7175
hsa-miR-29c	25.0827	24.6489	25.8926	24.8658	24.2541	24.6056	24.0311	25.4134	25.5026	25.4954	24.4516	25.6236	24.6835	25.3258	24.2992	25.1121	25.1191	25.4539	25.2835	23.8386	26.2113	26.4203	25.3219	26.148	25.4759	25.3244	25.4938	26.0337	26.2319	24.4278	24.3731	25.1319	25.5443	24.9095	25.159	24.7092	25.3401	23.7628	28.9173	26.2038
hsa-miR-29cN	26.3363	25.7236	26.4669	25.5565	26.0452	26.0831	26.3866	26.9596	27.0699	26.5093	25.301	26.594	25.8449	26.0576	25.6094	25.9381	26.3242	25.7977	26.4954	24.4647	26.8171	26.7874	26.7441	26.8295	25.6905	25.8756	26.7097	26.4302	26.6087	25.1779	24.5188	26.2596	26.8888	25.6832	26.1802	24.9469	25.9458	25.6081	28.665	27.7316
hsa-miR-301	31.5174	34.0333	33.0676	32.0832	31.3933	31.965	33.9754	33.5871	33.8949	33.7067	32.622	33.6776	31.3392	31.6127	34.5253	34.4084	32.6047	29.7425	34.2897	31.9953	35	34.3244	31.8835	33.9247	32.7485	31.5101	32.2066	32.5873	34.4912	31.7774	34.0605	31.6101	31.4654	32.466	31.9655	32.5032	32.8024	33.4035	33.8621	32.9849
hsa-miR-302a	35	35	35	35	35	35	35	35	35	34.8558	32.4042	33.3677	31.5526	35	35	35	35	35	35	35	35	35	35	35	30.5883	35	35	34.1844	35	35	35	35	35	35	35	35	35	35	35	35
hsa-miR-302a*	35	35	35	35	35	35	35	35	35	35	35	35	35	35	35	35	35	35	35	35	35	35	35	35	35	35	35	35	35	35	35	35	35	35	35	35	35	35	35	35
hsa-miR-302b	35	35	35	35	35	35	35	34.9434	35	34.4293	32.0939	33.1499	30.8925	35	35	35	35	35	35	35	35	35	35	35	30.2797	35	35	34.079	35	35	35	35	35	35	35	35	35	35	35	35
hsa-miR-302b*	35	35	35	35	35	35	35	35	35	35	35	35	35	35	35	35	35	35	35	35	35	35	35	35	35	35	35	35	35	35	35	35	35	35	35	35	35	35	35	35
hsa-miR-302c	35	35	35	35	35	35	35	35	35	35	33.369	33.9463	33.9736	35	35	35	35	35	35	35	35	35	35	35	31.7545	35	35	35	35	35	35	35	35	35	35	35	35	34.0011	35	35
hsa-miR-302c*	35	35	35	35	35	35	35	35	35	35	35	35	35	35	35	35	35	35	35	35	35	35	35	35	35	35	35	35	35	35	35	35	35	35	35	35	35	35	35	35
hsa-miR-302d	35	35	35	35	35	35	35	34.8747	35	34.3413	31.9733	33.3817	31.0457	35	35	35	35	35	35	35	35	35	35	35	30.063	35	35	34.6876	35	35	35	35	35	35	35	35	35	35	35	35
hsa-miR-30a-3p	28.229	27.4671	28.3599	27.8825	28.0849	27.573	28.2271	27.8513	28.582	27.2596	26.841	27.1902	26.7338	27.9709	27.5841	29.0467	28.6435	25.425	26.7725	26.3069	27.1573	28.2429	27.4542	28.91	26.4946	26.8576	28.4993	27.7629	29.1614	27.1876	27.0638	28.3192	28.667	27.1591	27.6562	29.0145	28.8352	27.9397	30.7051	28.7172
hsa-miR-30a-5p	24.2049	23.9445	24.6285	23.9772	24.007	23.8202	24.4894	23.8727	24.5673	23.3808	22.866	23.3549	22.6438	24.531	23.8505	25.419	25.036	21.991	23.3675	23.1436	23.9863	24.5882	24.4191	25.6898	22.7051	23.5182	25.2269	24.9389	25.7833	22.1982	23.2372	24.294	24.6542	23.9662	24.3292	25.0599	24.5834	23.8431	27.4311	25.02
hsa-miR-30a-5p	24.4377	24.0057	24.5274	24.0541	24.297	23.8797	24.3078	24.2155	24.243	23.2967	23.1638	23.3092	23.4373	24.6147	23.7868	25.2087	25.1065	21.3976	23.4406	22.6505	23.5294	24.1702	24.2732	25.368	23.3466	23.3713	25.0618	25.4788	25.7161	22.3424	23.3124	24.5663	24.8786	23.9431	24.3605	25.0651	24.5923	23.8782	27.7106	25.3475
hsa-miR-30b	24.9257	25.173	25.358	24.8942	24.8933	24.6295	25.0864	24.4235	25.4255	23.7138	23.283	23.6858	23.7708	25.1851	24.3853	24.7539	25.4473	22.2791	24.4781	24.0575	25.0992	25.4125	25.1271	26.1435	22.9914	24.1556	25.3804	25.2194	25.3201	23.4288	23.9514	25.2894	25.4949	24.6558	24.9516	25.1449	24.7754	24.1885	28.6322	25.8397
hsa-miR-30bN	22.9845	23.1434	23.5667	23.2372	23.1587	22.6557	23.6424	22.903	23.8139	22.2514	21.9831	22.1755	21.5488	23.4139	22.6727	23.1427	23.3532	20.2364	22.399	21.8799	22.6955	22.6765	22.8795	23.758	21.3468	22.609	23.7109	23.5393	23.6309	21.5609	22.4501	23.7559	23.6882	22.916	23.2816	23.3406	23.2273	22.4185	25.0819	24.1959
hsa-miR-30c	23.8958	24.206	24.4192	24.0822	24.0997	23.4121	24.3587	23.5142	24.7569	22.8855	22.416	22.7897	22.2096	24.3657	23.4107	24.2499	24.5823	22.0642	23.5045	23.073	23.4579	23.509	23.2475	24.5564	22.0028	23.8761	24.5465	24.0403	24.5809	22.2939	23.3914	24.7254	24.5837	23.5534	23.987	24.3525	23.9926	23.3514	25.7793	24.8999
hsa-miR-30d	26.7811	26.3612	26.6741	26.562	26.5555	26.3188	26.9773	26.4022	26.8542	25.3769	25.1951	25.3807	25.6523	26.6455	26.2953	27.2149	27.1666	23.227	25.8829	25.6162	26.0359	26.6019	26.7896	27.1393	25.2902	25.6743	27.6043	27.259	27.8855	25.6996	25.8107	27.1256	27.0283	26.2447	26.699	26.9073	26.7891	25.896	29.053	28.2032
hsa-miR-30e	27.7788	27.4635	27.6202	27.3155	27.5105	27.1538	27.7373	28.2164	28.4458	27.8814	27.3964	27.9875	27.1301	27.4992	27.0955	27.525	27.2643	26.4905	27.4105	26.2289	28.0641	27.7074	28.2799	28.4596	27.1494	27.2559	26.9154	27.8672	27.994	26.066	26.9618	27.6865	27.4626	26.967	27.5497	27.2544	27.4812	26.8864	28.6172	27.7088
hsa-miR-30e-3p	28.5228	28.8018	28.7679	28.0682	27.8315	28.3181	28.7206	27.4659	27.7547	27.0515	26.6793	26.2363	26.7668	27.7686	28.32	28.9968	28.9713	27.8232	27.9622	28.2983	28.448	21.5182	27.7598	28.5053	20.6336	28.5104	28.9215	28.3953	28.4697	29.449	27.9986	28.6807	28.7686	27.7198	28.1502	28.5312	28.1594	28.2348	32.8596	28.445
hsa-miR-31	26.6106	28.6627	26.453	31.2872	29.9516	27.0162	27.8849	31.5445	29.4029	32.6585	35	33.2258	34.9689	27.7259	28.7735	31.3034	30.782	28.0758	30.1533	30.9844	32.3534	33.9188	29.1601	31.1866	35	31.943	33.2781	28.8272	33.1854	28.9345	34.5217	27.0468	25.7526	28.0145	28.302	29.7721	32.9354	26.3241	31.1534	29.3517
hsa-miR-31	25.7591	27.401	25.1377	29.3779	27.6306	25.3936	28.6272	30.7679	29.1229	32.2698	30.2523	34.2474	32.8213	26.4224	28.5111	30.5261	28.1322	27.3406	29.0327	29.3231	31.3385	32.9543	28.3451	30.4294	34.7044	30.9907	32.2271	27.7946	31.9674	27.8267	33.1139	25.932	24.8015	27.2409	26.9752	28.8812	32.5915	25.0539	30.5047	27.8902
hsa-miR-32	29.6981	29.1768	29.3613	29.4306	29.5377	29.9916	30.4555	30.1298	30.1755	31.3122	30.6156	31.3531	30.016	29.4849	30.8393	31.1951	29.3638	28.1	29.7767	28.5022	30.6949	30.0686	29.8939	29.6754	29.5796	29.6861	29.3562	30.1913	30.2137	29.1462	29.7385	29.828	29.4963	29.5978	29.8769	30.4103	28.9335	29.4235	32.1497	30.4261
hsa-miR-320	26.2609	25.6932	26.4302	25.771	25.4006	25.7054	25.4103	26.2604	25.9691	26.4732	26.4477	26.376	27.1129	26.1192	26.2512	26.0051	27.3778	23.9029	26.2402	26.6481	26.4293	27.5219	26.9131	27.3811	26.8626	26.7006	26.7593	27.0921	26.2018	27.2378	28.2091	26.4045	26.2775	25.7401	25.7785	26.1438	25.9277	26.1798	26.7312	26.9614
hsa-miR-321	24.3777	23.3283	22.9925	23.0657	23.9702	25.1683	23.8566	24.2252	23.0676	24.7627	26.0006	25.502	25.241	26.4637	24.6106	27.8908	25.615	22.6739	23.9829	23.4175	24.4725	23.9614	23.4069	23.7799	25.9052	25.3706	25.1517	25.7348	28.6235	25.89	24.7801	23.0473	23.435	24.2512	23.421	26.2906	23.3587	23.4461	28.5572	25.9623
hsa-miR-323	33.4834	32.1511	33.7652	32.7503	32.4585	34.2129	34.5184	34.0592	32.6442	34.2717	34.9138	34.1602	34.4346	34.693	35	35	35	29.5538	34.8195	32.114	34.0599	34.4502	27.6333	34.0413	35	35	32.8237	32.0078	33.6514	35	35	33.7867	33.9912	32.9728	33.3096	34.5039	27.6732	33.0056	32.9244	32.1127
hsa-miR-324-3p	29.4868	28.2697	29.3699	28.7247	28.9441	28.8917	28.8811	28.9951	28.4813	28.8659	29.4208	28.6367	29.7665	29.6682	29.2129	30.3546	30.1797	29.0895	29.064	30.423	30.2893	30.7038	28.0927	29.4263	29.8768	29.6194	29.9955	29.7574	30.5123	29.8204	30.0043	29.5965	29.7612	28.5273	28.8491	29.775	28.3268	29.8884	30.9915	29.5014
hsa-miR-324-5p	29.2505	29.2055	29.77	29.4131	29.2794	28.9933	29.8151	30.6591	30.1255	29.2566	29.4891	28.9258	29.3085	29.8563	30.0602	30.1288	30.3482	28.4067	30.5443	30.0125	30.1355	30.3453	27.3407	29.9581	29.6036	29.5768	29.7592	29.6685	30.7171	28.9827	30.5159	29.9	29.6677	28.9575	29.5446	30.4914	28.3475	29.9203	31.4637	29.7758
hsa-miR-325	35	35	35	35	35	35	35	35	35	35	35	35	35	35	35	35	35	35	35	35	35	35	35	35	35	34.9334	35	35	35	35	35	35	35	35	35	35	35	35	35	35
hsa-miR-325N	35	35	35	35	35	35	35	35	35	35	35	35	35	35	35	35	35	35	35	35	35	35	35	35	35	35	35	35	35	35	35	35	35	35	35	35	35	35	35	35
hsa-miR-326	35	34.7567	35	34.9946	34.9176	35	35	35	34.0784	35	35	35	35	35	35	35	35	34.908	34.5633	35	35	35	33.9741	35	35	34.2656	34.7747	35	35	35	35	35	35	34.9921	35	35	34.5683	33.7623	35	35
hsa-miR-328	30.5817	30.7362	31.5437	30.7402	29.7317	29.7667	29.1311	29.0747	29.8799	29.4355	29.5891	29.2426	29.7968	29.822	30.4005	29.6651	31.2502	31.2933	30.2785	30.7991	29.9073	31.0253	27.2427	30.2133	29.5662	30.1892	31.0026	29.8751	29.5296	31.8773	29.9126	30.4674	31.6791	29.9731	29.9085	29.9188	28.1169	29.4573	28.4896	30.0895
hsa-miR-329	35	35	35	35	34.4323	35	35	35	35	35	35	35	35	35	35	35	35	33.7494	35	35	35	35	33.6609	35	35	35	35	35	35	35	35	35	35	35	35	35	33.8119	35	35	35
hsa-miR-33	35	35	35	35	35	34.8843	35	35	35	35	35	35	35	35	35	35	34.4447	35	35	34.7855	35	35	34.4941	35	35	34.6528	35	35	35	35	35	35	34.9189	35	35	35	34.3523	34.8653	35	34.7678
hsa-miR-330	35	35	35	35	34.9691	35	35	35	35	35	35	35	35	35	35	35	35	33.819	35	35	35	35	30.0804	35	35	35	35	35	35	35	35	35	35	35	35	35	34.4551	35	35	35
hsa-miR-331	29.5983	30.4563	30.4014	29.6118	29.7054	28.5552	29.7185	29.2555	29.9488	29.3451	29.4772	29.168	28.8408	29.6517	29.9684	31.7794	30.0231	28.0756	29.6066	29.6335	30.0628	30.2393	27.7445	30.1235	28.9316	29.8025	30.0338	29.6101	30.9783	30.1784	28.5042	30.0144	30.176	29.3363	28.9961	30.5614	28.12	30.1321	31.174	30.2453
hsa-miR-335	29.9223	28.6594	29.8026	28.352	27.703	31.0624	29.6112	27.9391	25.67	28.4541	29.827	28.9844	28.7409	29.4209	28.7691	28.844	29.833	25.0216	26.9287	28.4236	25.6146	29.9525	28.4495	28.8929	30.4465	29.0779	27.6213	29.518	29.4487	29.5711	31.7594	29.8615	29.9312	29.5954	28.6742	29.8241	27.676	30.3017	32.4493	29.8932
hsa-miR-337	35	35	35	35	35	35	35	35	35	35	35	35	35	35	35	35	35	33.9838	35	35	35	35	35	35	35	35	35	35	35	35	35	35	35	35	35	35	34.8217	35	35	35
hsa-miR-338	31.1281	31.5522	32.0031	32.9909	32.4738	31.7575	33.0494	33.5366	35	32.6449	32.3301	33.3032	32.6991	34.5252	32.7084	35	35	34.5553	35	31.2549	35	35	28.5545	34.7945	32.4635	31.0571	30.3179	33.7375	35	32.7544	34.7775	31.0263	29.1976	32.3472	33.68	33.1962	32.5597	31.6706	33.9266	33.9808
hsa-miR-339	29.1383	30.0786	29.906	29.3166	29.4244	29.8275	29.6264	29.814	29.7903	31.0773	31.6732	31.0141	30.7726	30.1622	31.3291	29.5443	28.9228	28.4988	29.2686	28.5837	28.5685	30.765	29.2266	30.273	30.909	30.2747	29.343	29.6495	29.9848	29.9227	31.3434	30.1016	30.3858	29.6068	29.4457	29.9837	29.1401	29.4863	32.6837	30.0676
hsa-miR-340	32.3558	33.1192	32.9441	32.506	32.1805	31.7601	32.8038	32.0717	32.1802	32.2426	31.5146	32.0964	31.846	33.6135	33.6959	33.7122	33.2083	32.0074	32.9174	33.3235	31.5343	32.0738	29.0511	33.658	31.6039	32.7977	32.7252	32.7663	34.1753	33.0208	32.3318	33.0939	33.3152	32.6591	32.4613	33.0618	32.2393	32.0373	34.4973	33.1911
hsa-miR-342	27.2297	27.6971	28.3385	28.1675	27.3086	27.8882	28.2897	27.8075	28.0071	28.1168	28.2685	27.9697	28.3196	27.8716	29.4802	28.7222	25.9456	27.7721	27.9005	28.9645	28.102	28.8638	25.8681	26.4041	28.2318	27.8465	27.4743	28.5967	28.8595	28.5973	29.267	28.2967	27.3154	27.7249	27.9088	28.3016	27.4872	28.1924	30.8278	29.0527
hsa-miR-345	29.6758	30.3845	29.2673	30.3237	29.8213	29.6751	29.0165	29.9829	29.5643	30.399	30.3541	29.9182	29.5254	29.2182	28.554	29.7451	29.8841	30.616	29.0567	30.2288	28.8174	29.275	28.6504	29.6838	29.393	29.7052	29.6185	28.9886	29.4226	29.2915	28.6108	29.8953	30.3133	28.9376	29.1717	29.7883	28.7562	29.182	33.4883	29.4279
hsa-miR-346	33.7245	34.0027	35	34.2387	33.6258	35	32.2933	34.7434	33.0772	32.9782	33.3186	33.5082	33.0279	34.0913	32.5234	35	34.5515	34.6135	34.2966	35	34.0767	35	29.6204	33.5734	34.5018	33.7343	32.1589	34.3131	35	33.471	35	34.2777	33.8011	33.8295	35	33.698	32.5746	30.1876	35	34.3807
hsa-miR-34a	30.2295	30.8083	29.1169	29.8331	29.2101	30.3451	30.233	30.0869	28.5993	30.5291	30.2522	30.7811	31.0423	29.8464	31.5721	30.619	30.6321	29.8199	29.7578	30.6831	31.0461	30.5208	29.7424	30.9847	32.1867	29.514	32.1586	29.7055	29.257	30.772	32.0564	30.5819	31.5191	28.1788	29.481	29.6739	28.4856	31.7865	32.877	29.2865
hsa-miR-34aN	27.7218	28.1458	26.9674	27.1298	26.608	27.1401	27.892	27.5091	27.2707	28.2697	27.8044	28.5297	28.4003	26.8393	28.9162	28.0062	27.9745	27.3606	27.4879	26.3907	28.6229	27.6559	27.8126	27.9067	29.5756	26.603	29.9424	26.7217	27.3388	28.3559	29.1401	28.4167	29.1544	25.9757	26.8847	27.2928	25.8378	29.3852	28.3025	26.146
hsa-miR-34b	35	35	35	35	34.9642	35	33.6652	35	35	35	34.0816	35	35	30.0515	34.1881	35	35	34.8774	35	35	35	35	35	35	35	33.3269	35	32.5287	35	35	35	35	35	35	35	35	35	35	35	32.5476
hsa-miR-34b	35	35	35	35	35	35	29.5085	35	34.3464	35	35	35	35	27.471	33.2485	35	35	32.4526	35	35	35	35	32.4957	35	35	29.8268	34.9515	29.3742	35	35	34.8636	35	35	34.9158	35	35	35	35	35	28.9776
hsa-miR-34bN	35	35	35	35	35	35	29.5609	35	35	35	35	35	35	26.9146	32.1542	35	35	33.0489	35	35	35	35	33.1187	34.4233	35	29.4622	34.6743	29.2568	35	35	34.6805	35	35	35	35	35	35	35	35	28.2595
hsa-miR-34c	34.5563	34.6172	35	35	34.591	35	28.1287	35	32.7151	35	35	35	35	27.0737	32.349	35	35	30.9664	34.3342	35	35	35	30.3799	34.0798	35	28.9455	34.3593	26.6605	35	35	32.3466	35	35	33.7541	35	35	35	35	33.8749	26.2558
hsa-miR-34cN	35	35	34.5451	35	35	35	28.6637	34.6717	33.7061	35	35	35	35	26.6177	31.7834	35	35	31.4994	35	35	35	35	32.7563	33.5999	35	29.0431	33.8301	28.151	35	35	34.3787	35	35	34.1349	35	35	35	35	32.0587	27.6944
hsa-miR-361	28.7311	28.8453	29.3703	28.4795	27.8115	28.7383	29.0793	28.6628	28.2745	27.9678	28.2403	27.8598	28.6484	28.5155	29.1129	27.9833	29.2701	27.6593	28.4103	28.5525	27.9856	29.4059	27.5575	29.5164	28.627	29.0827	28.844	28.8188	28.6164	28.3775	28.6494	28.8662	29.3689	28.1169	28.3697	28.135	27.754	29.4708	31.6725	28.4265
hsa-miR-362	31.1332	31.2867	30.6858	31.3397	29.9721	30.761	34.0704	31.5863	31.3867	31.3368	32.5165	34.5737	30.9444	31.0051	31.8649	31.2205	30.3706	28.9774	31.4939	30.8867	31.4876	32.218	33.1959	31.9815	31.8341	31.4816	31.5249	30.6402	30.0475	29.8293	29.7833	31.6971	31.2647	30.9261	30.7861	31.3821	30.6501	29.793	35	30.6316
hsa-miR-363	32.9581	33.0062	33.2355	31.4213	31.5853	34.6017	35	35	35	35	35	35	34.652	35	35	35	31.429	32.3612	34.5425	35	35	35	33.063	31.9028	34.9606	35	32.7751	34.6327	35	31.1152	35	33.822	33.4113	30.9574	32.6443	34.4383	34.8209	32.5785	35	34.5848
hsa-miR-365	27.678	27.1222	28.0496	26.2125	26.2012	28.201	33.1005	28.8904	25.8164	29.3314	26.8941	28.0689	24.9169	27.8908	28.9944	28.7254	26.3178	25.726	25.9874	26.2446	24.6157	26.8899	27.8607	27.653	27.3573	29.8192	30.4228	28.1622	28.1112	28.1284	25.2952	28.3148	29.1274	26.8824	25.8745	26.8873	25.5445	27.0859	30.0325	28.1409
hsa-miR-367	35	35	35	35	35	35	35	35	35	35	34.4426	34.6725	31.1605	35	35	35	35	35	35	35	35	35	35	35	31.5697	35	35	35	35	35	35	35	35	35	35	35	35	35	35	35
hsa-miR-368	35	35	35	35	35	35	35	35	35	35	35	35	35	35	35	35	35	34.4403	35	35	35	35	35	35	35	35	35	35	35	35	35	35	35	35	35	35	34.2857	35	35	35
hsa-miR-369	35	33.9547	34.5562	34.4478	34.2201	35	35	34.998	32.464	34.2764	34.4983	34.623	35	35	35	35	35	31.785	34.8893	34.4159	35	35	33.2772	35	35	35	33.9282	34.6393	35	35	35	35	35	35	35	35	31.4508	35	35	34.6548
hsa-miR-369-5p	35	35	35	35	33.8563	35	35	35	34.6803	35	35	35	35	35	35	35	35	31.6976	35	34.2977	35	35	34.1392	35	35	35	35	34.5997	35	35	35	35	35	35	34.9468	34.1379	31.6583	35	35	34.2674
hsa-miR-370	34.9079	33.8725	34.6387	35	33.5499	35	33.6114	33.6336	33.1216	34.2333	35	34.0188	34.7975	34.6955	35	35	35	31.4908	34.566	34.311	35	35	30.5267	34.7951	34.8774	35	33.8395	32.8562	34.0855	35	35	34.759	35	34.5231	33.8634	34.4233	29.8303	34.7025	35	33.5612
hsa-miR-371	35	35	35	35	35	35	35	35	35	35	35	35	35	35	35	35	35	30.8727	35	35	35	35	35	35	35	35	35	35	35	35	35	35	35	35	35	35	35	35	35	35
hsa-miR-372	35	35	35	35	35	35	35	35	35	35	35	33.7883	35	35	35	35	35	27.1908	34.7654	35	35	35	35	35	35	35	35	31.8068	35	35	35	35	35	35	35	35	35	35	35	32.5787
hsa-miR-373	35	35	35	35	35	35	35	35	35	35	35	35	35	35	35	35	35	28.8512	35	35	35	35	35	35	35	35	35	32.7215	35	35	35	35	35	35	35	35	35	32.3848	35	32.9809
hsa-miR-373*	35	35	35	35	35	35	35	35	35	35	35	35	35	35	35	35	35	34.9458	35	35	35	35	35	35	35	35	35	35	35	35	35	35	35	35	35	35	35	35	35	35
hsa-miR-374	28.5083	29.3837	27.996	28.5881	27.9691	27.7037	29.0599	27.7889	28.1303	29.2683	29.4382	29.3051	28.4239	28.85	29.3243	28.7059	28.7848	27.6717	28.5137	29.01	29.533	29.3351	28.9416	29.3767	28.6668	27.9987	28.2216	28.9057	28.9683	28.2504	28.8341	28.7138	28.5644	28.1092	28.0417	28.2411	28.1081	28.4463	35	29.4551
hsa-miR-375	25.0094	25.5435	24.034	26.9666	26.8401	29.1958	24.4868	31.5997	33.2357	35	34.961	34.8487	35	28.0954	30.5626	32.9644	35	32.6472	28.821	21.5893	29.7923	27.5237	30.6288	29.5436	35	26.7851	31.584	28.9207	34.3891	32.5586	33.5779	25.4226	25.2202	26.0296	28.8571	30.7739	25.3384	22.6132	32.6727	29.3369
hsa-miR-376a	34.3967	33.7156	34.3481	34.8086	32.8935	34.4955	33.6798	33.6769	32.5264	33.8183	33.7489	34.1236	33.268	34.0322	33.6185	34.5373	35	28.8708	32.8539	32.5457	33.2902	34.6735	32.2422	34.6116	33.5285	34.7584	32.5154	32.4492	33.1032	34.259	34.7059	33.4702	33.2826	32.8927	33.1079	32.4223	30.2002	33.2989	35	32.7527
hsa-miR-376b	35	35	35	35	35	35	35	35	35	35	35	35	35	35	35	35	35	35	35	35	35	35	35	35	35	35	35	35	35	35	35	35	35	35	35	35	35	35	35	35
hsa-miR-377	35	35	35	35	35	35	35	35	35	35	35	35	35	35	35	35	35	32.6974	35	35	35	35	35	35	35	35	35	35	35	35	35	35	35	35	35	35	33.9708	35	35	35
hsa-miR-378	29.6827	29.6872	30.6019	29.0572	29.2328	29.7816	31.0077	29.4126	28.7388	28.7678	27.26	28.8967	27.6593	31.0939	28.0162	31.8605	32.5648	31.019	28.2849	32.6036	28.4354	29.9394	33.1939	30.975	27.2917	31.6656	32.5745	31.8223	32.5722	30.3091	26.4084	29.4313	29.8389	30.2135	29.6278	31.752	31.299	29.9082	32.4976	32.3111
hsa-miR-379	32.9778	32.4582	33.4861	33.6317	31.6872	34.0155	32.4268	32.7701	31.5074	33.1504	33.3224	33.531	33.155	33.3145	33.3771	33.2305	35	29.536	32.6492	34.1804	32.3218	34.2776	29.8887	33.9468	33.4873	34.9996	32.2111	31.083	31.6284	34.1061	33.8735	32.8301	33.2796	32.0538	32.2858	31.5788	29.0408	32.473	33.6866	31.6394
hsa-miR-380-3p	35	35	35	35	35	35	35	35	35	35	35	35	35	35	35	35	35	35	35	35	35	35	35	35	35	35	35	35	35	35	35	35	35	35	35	35	35	35	35	35
hsa-miR-380-5p	35	35	35	35	35	35	35	35	35	35	35	35	35	35	35	35	35	35	35	35	35	35	34.2485	35	35	35	35	35	35	35	35	35	35	35	35	35	34.356	35	35	35
hsa-miR-381	35	34.7816	35	35	35	35	35	35	35	35	35	35	35	35	34.2046	35	35	32.5318	35	35	35	35	34.3963	35	35	35	34.3603	35	35	35	35	35	35	35	35	34.8829	32.8676	35	35	35
hsa-miR-382	32.346	30.8219	31.9533	31.5839	30.6045	33.0401	31.9171	31.6026	30.4354	32.0272	31.9969	32.4884	31.8287	32.2378	31.8536	33.37	34.3582	28.0067	31.5918	31.5489	31.9402	34.0069	28.7517	32.9202	32.0005	33.3062	31.0059	30.2571	31.0907	32.7948	33.0561	31.7115	32.504	31.3206	31.2488	31.2536	26.9435	31.656	31.1163	30.5024
hsa-miR-383	34.8219	35	34.9083	33.2135	33.0014	35	34.3108	35	35	35	35	35	35	35	35	34.4985	35	35	35	35	33.7273	34.6251	30.0366	32.0277	35	35	35	32.0795	31.8774	35	35	33.4219	33.9659	32.8123	33.6078	35	35	33.5928	32.6771	32.2276
hsa-miR-384	35	35	35	35	35	35	35	35	35	35	35	35	35	35	35	35	35	35	35	35	35	35	35	35	35	35	35	35	35	35	35	35	35	35	35	35	35	35	35	35
hsa-miR-409-5p	35	35	35	35	34.4651	35	35	35	34.3111	35	35	35	35	35	35	35	35	32.6774	35	33.6502	35	35	33.7923	35	35	35	35	34.5133	35	35	35	35	35	35	35	35	30.709	35	35	34.3031
hsa-miR-410	35	35	35	35	35	35	35	35	35	35	34.8038	35	35	35	35	35	35	34.0878	35	35	35	35	35	35	35	35	35	35	35	35	35	35	35	35	35	35	34.7585	35	35	35
hsa-miR-412	35	35	35	35	35	35	35	35	35	35	35	35	35	35	35	35	35	35	35	35	35	35	35	35	35	35	35	35	35	35	35	35	35	35	35	35	35	35	35	35
hsa-miR-422a	31.4672	32.7227	33.422	33.0596	30.8665	30.8645	32.373	31.5819	31.269	31.2059	30.1378	31.4333	29.953	33.3098	31.1146	33.9935	34.3883	33.4187	31.4147	34.9635	31.4102	32.3239	35	33.6221	28.9549	33.687	33.8111	33.4624	34.6053	31.5308	28.915	30.6819	30.7956	31.5177	31.3506	32.8115	32.8409	31.517	35	35
hsa-miR-422b	27.2656	27.7965	27.6054	27.1623	27.4991	27.9281	28.6515	27.907	26.877	26.4949	25.3923	26.443	25.9069	29.5186	27.1603	29.9932	30.4391	28.708	27.0729	30.1619	26.5497	27.5127	30.7379	29.12	25.8259	30.3375	31.1318	30.2657	30.7746	28.3476	25.7552	27.3009	27.6039	28.0529	28.1174	29.7495	29.2535	27.9378	32.1492	30.4878
hsa-miR-423	28.901	29.2586	28.8089	28.8076	28.8109	28.6254	28.5012	28.6425	27.7948	27.6688	27.6232	27.3595	28.5777	28.7578	29.1224	28.8081	29.2188	28.5954	28.5928	29.8313	28.2471	29.5533	27.694	28.7238	28.7734	28.6461	28.8546	28.8563	28.8556	28.7151	28.8014	28.6929	28.7983	28.5106	28.8113	28.6305	27.8721	28.9128	27.6642	27.9155
hsa-miR-424	33.753	33.5044	33.2292	32.7641	31.9815	34.1996	34.4232	33.6659	31.2177	32.1222	32.0869	32.387	33.3369	29.3504	31.5878	31.144	34.302	25.829	30.9022	34.4342	33.2953	32.1325	33.2964	33.1899	32.802	33.7009	30.2232	29.1425	28.8933	31.3508	30.3383	33.3252	33.0109	32.2043	32.1919	29.3469	30.5271	31.1794	35	28.2035
hsa-miR-425	30.6	30.1605	30.241	30.1672	29.6335	30.5518	33.7163	31.6573	31.581	31.8665	32.2367	31.6564	31.0861	31.2877	32.3848	31.741	30.0005	29.7328	31.0821	30.9407	31.0108	31.8008	30.0277	31.8105	31.7433	31.6439	31.7988	30.9886	31.7584	31.6153	33.1216	31.3911	31.3842	30.5925	30.7117	31.4176	30.9177	30.9565	33.4961	31.0486
hsa-miR-425	31.7317	31.2821	31.5585	30.7419	31.5	32.025	32.3998	31.2733	31.2684	30.7206	31.056	30.7171	32.6408	31.9573	31.6653	31.8441	33.512	30.4512	32.2234	34.0345	32.3533	33.3406	29.7743	32.138	32.5433	31.6948	32.4881	32.2141	32.1001	33.7422	33.7582	31.9227	31.6048	30.5897	31.538	32.2848	31.7274	31.4301	35	31.6559
hsa-miR-429	28.5179	28.7993	27.4046	28.691	27.7867	29.9549	30.255	34.7559	34.8096	35	31.5032	35	35	28.3104	31.966	34.5609	33.6198	34.9962	30.4085	27.9785	35	32.6132	34.8908	29.8851	35	30.2088	35	30.7088	35	28.4222	34.2836	28.6151	27.9638	29.0699	30.8675	32.0484	35	27.4105	35	30.755
hsa-miR-431	28.6772	28.3802	28.0469	28.641	35	35	35	35	28.9353	35	27.9522	35	29.3563	30.8441	35	35	27.0453	29.233	31.6259	30.4616	29.556	30.1034	32.9777	32.1734	35	35	28.6561	28.3768	29.8515	28.3592	29.0187	28.2775	28.4755	28.9491	29.0458	28.9416	27.5546	27.3594	26.3671	28.3562
hsa-miR-432	33.5278	33.1256	32.7232	33.2012	30.9066	33.1263	33.5076	32.2733	32.1505	32.5267	33.8273	33.6537	32.4446	32.6774	33.1403	34.5037	34.1165	27.6989	32.0294	30.9635	32.3047	33.9159	29.0254	34.1035	34.5945	35	32.8272	31.4216	32.6419	33.7727	34.8977	33.1763	34.0173	32.2818	32.1266	32.513	28.2923	32.3671	34.3902	31.413
hsa-miR-432*	35	35	34.0634	35	34.7536	35	35	35	35	35	33.3479	35	34.1101	35	35	35	32.5648	33.1679	35	32.9383	31.695	33.811	35	35	35	35	32.0804	30.3543	32.9211	32.2278	35	35	33.9196	34.0417	34.6988	32.9698	34.732	32.2747	35	30.2194
hsa-miR-433	33.8916	33.174	33.9403	33.7538	32.1446	35	35	34.3258	32.8226	33.6271	34.5029	34.8947	33.4571	33.8141	35	35	34.712	28.3865	32.8842	32.6809	32.7478	34.9663	27.7777	33.8267	34.1663	35	33.7428	32.6419	32.9247	35	35	33.8819	34.4978	32.9729	33.3609	32.6621	28.9668	33.4125	35	32.5278
hsa-miR-448	35	35	35	35	35	35	35	35	35	35	35	35	35	35	35	35	35	35	35	35	35	35	35	35	35	35	35	35	35	35	35	35	35	35	35	35	35	35	35	35
hsa-miR-449	34.0732	34.7995	34.3123	35	35	34.7098	28.7577	33.9777	33.7136	35	29.9384	35	35	26.2079	31.0382	33.1905	31.6501	32.7072	33.4358	33.0153	35	35	34.7033	33.3263	35	29.1055	35	25.4805	32.2208	33.4648	34.1211	34.4714	35	34.2977	35	34.2646	35	34.8165	31.886	25.3797
hsa-miR-450	35	35	35	35	35	35	35	35	35	35	35	35	35	34.0179	35	35	35	31.3115	35	34.2303	35	35	35	35	35	35	34.7579	33.7521	34.8114	34.935	34.3441	35	35	35	35	33.5606	34.4624	35	35	33.7782
hsa-miR-451	29.6262	25.4443	27.8748	26.9794	28.2559	29.5171	35	28.3985	26.7907	34.9311	28.9192	30.4537	28.7609	27.4968	29.6666	30.0408	28.5565	25.0745	26.8208	26.0659	28.6881	27.8883	28.3871	27.7781	29.1917	28.4829	26.9369	30.3654	30.2753	30.977	28.671	29.9112	32.4963	29.0138	24.6465	30.0984	29.6989	30.3988	31.4852	30.6053
hsa-miR-452	35	34.871	34.2228	34.0745	33.4967	35	35	35	33.0172	35	34.7743	35	32.9903	35	35	35	34.5584	31.082	32.9805	33.4743	32.2574	35	35	35	34.3586	35	35	35	35	35	35	34.7472	34.9634	34.2215	33.7266	34.4766	35	35	35	35
hsa-miR-452*	31.7798	31.3465	31.5082	30.3265	29.4522	32.6726	35	32.5261	29.8447	33.9056	32.7315	35	29.9275	32.4287	34.902	33.75	30.6852	27.5454	29.1712	30.4086	28.8302	33.6129	35	32.7743	31.377	32.3862	33.065	33.6103	34.3898	33.4346	34.2548	32.2606	32.1531	31.0679	30.3099	31.3039	32.0013	33.0801	35	33.6265
hsa-miR-453	35	35	35	35	35	35	35	35	35	35	35	35	35	35	35	35	35	35	35	35	35	35	35	35	35	35	35	35	35	35	35	35	35	35	35	35	35	35	35	35
hsa-miR-485-3p	34.2851	34.2398	34.0419	35	33.0296	35	35	34.7421	34.8098	35	35	35	33.5477	34.0481	35	35	35	30.5746	34.4095	32.2644	33.7271	35	29.8124	34.6879	34.7885	35	33.6556	32.952	33.5365	34.9036	35	34.8078	35	34.7863	34.1878	33.7986	29.3257	33.7638	35	33.0345
hsa-miR-485-5p	35	34.7126	35	35	34.4166	35	35	35	35	35	35	35	35	35	35	35	35	33.1523	35	33.8713	35	35	31.5717	35	35	35	35	34.0003	34.9411	35	35	35	35	35	35	34.846	30.9028	34.5194	35	34.0528
hsa-miR-488	35	35	35	35	35	35	35	35	35	35	35	35	35	35	35	35	35	35	35	35	35	35	33.8855	35	35	35	35	35	35	35	35	35	35	35	35	35	35	35	35	35
hsa-miR-489	34.6692	35	34.7907	34.8185	34.253	35	35	35	35	35	35	35	34.1637	35	34.686	35	33.7505	30.8165	32.977	34.0528	33.7994	35	35	35	35	35	35	34.7092	35	31.4763	32.1453	35	34.7559	34.937	35	35	34.9899	35	35	34.5894
hsa-miR-490	32.7591	31.5996	33.1136	31.9269	31.3285	35	35	35	35	32.4475	33.5839	32.3073	31.1968	35	35	35	35	35	35	35	35	35	33.8615	35	31.616	35	35	35	35	35	35	32.5431	33.6778	34.6683	31.8766	35	35	33.0877	35	35
hsa-miR-491	33.4611	33.8339	33.308	33.4046	33.0081	34.1766	35	35	34.4003	34.4911	32.7623	32.9468	30.3015	32.7369	33.7989	34.5221	33.0574	33.1533	34.0828	32.2387	32.9509	34.7494	30.3535	33.6674	31.2514	34.3169	34.0178	33.1126	34.5913	34.1979	31.2735	33.3061	33.9697	33.132	33.4982	33.5604	31.072	32.7544	34.6128	32.9455
hsa-miR-492	35	35	34.8527	35	33.9934	35	35	35	35	35	35	35	35	35	35	35	35	33.7727	35	35	35	35	35	35	35	35	35	35	35	35	35	34.3509	35	35	35	35	35	34.8574	35	35
hsa-miR-493	35	35	35	35	33.9576	35	35	35	35	35	35	35	35	35	35	35	35	29.7447	34.8647	32.5365	35	35	35	35	35	35	34.9507	33.8807	34.2209	35	35	35	35	35	35	35	30.9884	34.5452	35	33.5154
hsa-miR-494	35	35	35	35	33.9821	35	35	35	35	35	34.7236	35	35	35	35	35	34.5341	32.5467	35	32.8832	35	35	35	35	35	35	35	33.8774	35	35	35	35	35	35	35	35	31.2391	34.1819	35	33.7171
hsa-miR-495	35	33.9816	34.6943	34.8839	33.0418	35	35	35	34.203	35	35	34.3204	34.8121	34.7001	35	35	35	29.1376	33.5419	31.837	33.8931	35	31.9038	35	35	35	34.0902	33.6183	33.7198	35	35	35	35	33.9817	33.968	33.4251	29.9024	33.3758	35	33.2245
hsa-miR-496	35	35	35	35	35	35	35	35	35	35	35	35	35	35	35	35	35	34.1512	35	35	35	35	35	35	35	35	35	35	35	35	35	35	35	35	35	35	34.1485	35	35	35
hsa-miR-497	27.1233	26.253	26.9538	26.2552	25.8372	27.2761	30.3928	28.26	27.9666	30.1047	29.2068	28.3325	28.0787	27.5679	30.4478	27.9067	25.952	29.7611	26.6328	26.5459	27.0881	29.0169	28.6151	28.6811	28.4423	28.1287	27.4308	27.4938	26.7668	28.0398	28.7068	27.7608	28.1316	27.0014	26.8105	26.1083	26.2818	27.563	30.6953	27.2247
hsa-miR-498	35	35	35	35	35	35	35	35	35	35	35	35	35	35	35	35	35	33.3246	35	35	35	35	35	35	35	35	35	35	35	35	35	35	35	35	35	35	35	35	35	35
hsa-miR-499	35	35	35	35	35	35	35	34.8426	35	33.3124	34.7886	34.9297	32.4655	35	35	35	35	35	35	35	35	35	35	35	33.2953	35	35	35	35	35	35	35	35	35	35	35	35	35	35	35
hsa-miR-500	34.655	35	34.227	34.3604	35	34.9869	34.4866	34.1673	33.5314	34.1359	35	34.4196	35	34.5196	34.9668	35	35	32.9107	35	35	35	35	35	35	35	34.8042	35	33.2628	33.931	32.4411	34.0333	34.2157	35	34.4777	35	35	33.7572	33.8023	35	34.4335
hsa-miR-501	33.3264	34.2981	34.0767	34.1777	34.7796	34.1558	32.8961	32.1737	33.8944	34.2697	35	35	34.2665	32.7385	34.3083	33.8748	34.0265	33.032	33.9504	34.9686	33.9373	35	32.763	34.002	33.5489	33.1764	32.9244	32.8262	32.3433	31.2064	33.2281	35	34.4683	34.3108	33.5328	34.3515	31.8285	32.1566	35	32.9289
hsa-miR-502	34.0402	34.4145	33.6683	34.0786	34.4972	34.2266	33.54	34.0276	33.3991	34.1464	35	34.5743	34.5984	33.6074	33.4376	32.6569	34.0039	31.5388	33.9133	33.6929	33.4274	34.9519	34.979	34.9958	34.5835	34.0014	34.4878	32.922	32.3953	32.6362	32.7032	34.1235	34.1544	33.1807	33.3374	33.738	33.4501	32.7587	35	32.7189
hsa-miR-503	35	35	35	35	35	35	35	35	35	35	35	35	35	35	35	35	35	31.1188	35	35	35	35	35	35	35	35	35	34.4851	35	35	35	35	35	35	35	35	35	35	35	34.1677
hsa-miR-504	35	35	35	35	35	35	35	35	35	35	35	35	35	35	35	35	35	35	35	35	35	35	35	35	35	35	35	35	35	35	35	35	35	35	35	35	35	35	35	35
hsa-miR-505	30.5117	30.7436	30.7459	31.1171	30.5559	30.7324	29.9955	31.0677	30.5878	30.8602	32.2891	30.7041	31.7396	30.917	31.6135	31.129	30.7757	31.5729	31.2087	31.6654	30.1518	29.6791	31.7743	31.7506	31.7473	32.2241	32.6791	32.1417	31.3683	31.2348	31.6413	30.9271	31.3589	30.4969	30.7293	30.706	30.17	31.3002	33.871	31.842
hsa-miR-506	35	35	35	35	35	35	35	35	35	35	35	35	35	35	35	35	35	35	35	35	35	35	35	35	35	35	35	26.7015	32.7059	32.2513	35	35	35	35	35	35	30.947	35	35	26.6784
hsa-miR-507	35	35	35	35	35	35	35	35	35	35	35	35	35	35	35	35	35	35	35	35	35	35	35	35	35	35	35	31.3601	35	35	35	35	35	35	35	35	35	35	35	31.1796
hsa-miR-508	35	35	35	35	35	35	35	35	35	35	35	35	35	35	35	35	35	35	35	35	35	35	35	35	35	35	35	25.0088	29.005	30.5288	33.3035	33.4577	34.3979	34.0242	35	35	28.5341	35	35	24.7855
hsa-miR-509	35	35	35	35	35	35	35	35	35	35	35	35	35	35	35	35	34.4869	32.7795	35	35	35	35	35	35	35	35	35	25.5727	28.5187	29.8895	34.0427	34.299	34.4637	34.0097	35	35	28.4249	35	35	25.456
hsa-miR-510	35	35	35	35	35	35	35	35	35	35	35	35	35	35	35	35	35	35	35	35	35	35	35	35	35	35	35	28.589	32.963	33.1502	35	35	35	35	35	35	32.5757	35	35	28.5929
hsa-miR-511	31.9133	32.0833	31.4979	31.3599	31.4776	32.2556	32.3129	31.7054	30.1596	31.8479	33.3296	32.1444	32.0891	34.7751	32.7523	34.1702	32.3047	31.1296	31.4323	32.4088	30.5038	32.7362	35	33.4087	33.4485	30.8265	32.5611	33.39	35	33.9507	33.0609	31.9339	33.0837	32.6871	31.971	33.4464	30.94	33.13	35	32.9892
hsa-miR-512-3p	35	35	35	35	35	35	35	35	35	35	35	35	35	35	35	35	35	23.414	30.3353	30.2774	35	35	35	35	34.9129	35	35	32.2821	35	35	35	35	35	35	35	35	35	35	35	32.2088
hsa-miR-512-5p	35	35	35	35	35	35	35	35	35	35	35	35	35	35	35	35	35	26.3565	32.8042	33.3186	35	35	35	35	35	35	35	34.1825	35	35	35	35	35	35	35	35	35	35	35	34.3068
hsa-miR-513	35	35	35	35	35	35	35	35	35	35	35	35	35	35	35	35	35	35	35	35	35	35	35	35	35	35	35	29.6031	33.8196	35	35	35	35	35	35	35	34.1317	35	35	29.3439
hsa-miR-514	35	35	35	35	35	35	35	35	34.7859	35	35	35	35	33.8627	35	35	33.9043	32.3164	35	35	35	35	35	35	35	35	35	23.0228	28.8208	28.124	31.9919	32.1596	32.7597	33.0876	35	35	27.514	34.7125	34.1677	22.9151
hsa-miR-515-3p	35	35	35	35	35	35	35	35	35	35	35	35	35	35	35	35	35	25.5677	31.8756	32.5744	35	35	35	35	35	35	35	32.7361	35	35	35	35	35	35	35	35	35	35	35	32.6244
hsa-miR-515-5p	35	35	35	35	35	35	35	35	35	35	35	35	35	35	35	35	35	25.772	32.3363	32.9228	35	35	35	35	35	35	35	35	35	35	35	35	35	35	35	35	35	35	35	35
hsa-miR-516-3p	35	35	35	35	35	35	34.6881	35	35	35	35	35	35	35	35	35	35	30.3385	34.2471	34.5507	35	35	35	35	35	35	33.6335	34.9097	35	35	35	35	35	35	35	35	35	35	34.634	34.3048
hsa-miR-516-5p	35	35	35	35	35	35	35	35	35	35	35	35	35	35	35	35	35	22.561	29.3585	30.0113	35	35	35	35	35	35	35	33.0156	35	35	35	35	35	35	35	35	35	35	35	33.093
hsa-miR-517*	35	35	35	35	35	35	35	35	35	35	35	35	35	35	35	35	35	31.3258	35	35	35	35	35	35	35	35	35	35	35	35	35	35	35	35	35	35	35	35	35	35
hsa-miR-517a	35	35	35	35	35	35	35	35	35	35	35	35	35	35	35	35	35	24.8389	31.4457	32.8049	35	35	35	35	35	35	35	34.5203	35	35	35	35	35	35	35	35	35	35	35	33.9382
hsa-miR-517b	35	35	35	35	35	35	35	35	35	35	35	35	35	35	35	35	35	24.6624	31.2063	32.0887	35	35	35	35	35	35	35	33.7769	35	35	35	35	35	35	35	35	35	35	35	34.2838
hsa-miR-517c	35	35	35	35	35	35	34.3776	35	33.9897	33.2902	33.1659	34.0592	33.1137	35	35	35	35	19.5265	25.8624	26.4953	32.8815	35	34.3311	35	33.9321	33.9727	35	29.0029	35	35	34.0661	35	35	35	35	35	35	35	35	28.824
hsa-miR-518a	35	35	35	35	35	35	35	35	35	35	35	35	35	35	35	35	35	25.2841	31.7807	32.685	35	35	35	35	35	35	35	32.9629	35	35	35	35	35	35	35	35	35	35	35	32.9613
hsa-miR-518a-2*	35	35	35	35	35	35	35	35	35	35	35	35	35	35	35	35	35	29.2949	35	35	35	35	35	35	35	35	35	35	35	35	35	35	35	35	35	35	35	35	35	35
hsa-miR-518b	35	32.8911	33.9503	33.3997	35	35	32.6919	35	34.4361	35	35	35	35	35	32.7098	35	35	24.8976	30.7709	31.3632	35	35	35	35	35	35	35	33.5718	35	35	35	33.417	35	35	35	35	35	34.6745	35	33.5972
hsa-miR-518c	35	35	35	35	35	35	35	35	35	35	35	35	35	35	35	35	35	23.2854	29.2162	29.9488	35	35	35	35	35	35	35	33.2225	35	35	35	35	35	35	35	35	35	35	35	33.1019
hsa-miR-518c*	35	35	35	35	35	35	35	35	35	35	35	35	35	35	35	35	35	29.266	35	35	35	35	35	35	35	35	35	35	35	35	35	35	35	35	35	35	35	35	35	35
hsa-miR-518d	35	35	35	35	35	35	35	35	35	35	35	35	35	35	35	35	35	28.4306	34.4158	35	35	35	35	35	35	35	35	35	35	35	35	35	35	35	35	35	35	35	35	35
hsa-miR-518e	35	35	35	35	35	35	35	35	35	35	35	35	35	35	35	35	35	24.001	30.4253	31.3941	35	35	35	35	35	35	35	31.2532	35	35	35	35	35	35	35	35	35	35	35	31.3218
hsa-miR-518f	35	35	35	35	35	35	35	35	35	35	35	35	35	35	35	35	35	25.4655	31.604	32.61	35	35	35	35	35	35	35	34.245	35	35	35	35	35	35	35	35	35	35	35	33.9439
hsa-miR-518f*	35	35	35	35	35	35	35	35	35	35	35	35	35	35	35	35	35	35	35	35	35	35	35	35	35	35	35	35	35	35	35	35	35	35	35	35	35	35	35	35
hsa-miR-519a	35	35	35	35	35	35	35	35	35	35	35	35	35	35	35	35	35	35	35	35	35	35	35	35	35	35	35	35	35	35	35	35	35	35	35	35	35	35	35	35
hsa-miR-519b	35	35	35	35	35	35	35	35	35	35	35	35	35	35	35	35	35	30.8506	35	35	35	35	35	35	35	35	35	35	35	35	35	35	35	35	35	35	35	35	35	35
hsa-miR-519c	35	35	35	35	35	35	35	35	35	35	35	35	35	35	35	35	35	24.9969	31.1111	31.8271	35	35	35	35	35	35	35	32.7122	35	35	35	35	35	35	35	35	35	35	35	32.5558
hsa-miR-519d	35	35	35	35	35	35	35	35	35	35	35	35	35	35	35	35	35	23.3231	29.4627	30.3273	35	35	35	35	35	35	35	32.0849	35	35	35	35	35	35	35	35	35	35	35	31.8986
hsa-miR-519e	35	35	35	35	35	35	35	35	35	35	35	35	35	35	35	35	35	28.1579	34.6238	34.9669	35	35	35	35	35	35	35	35	35	35	35	35	35	35	35	35	35	35	35	35
hsa-miR-519e*	35	35	35	35	35	35	35	35	35	35	35	35	35	35	35	35	35	26.7752	32.9224	33.8565	35	35	35	35	35	35	35	34.1613	35	35	35	35	35	35	35	35	35	35	35	34.3627
hsa-miR-520a	35	35	35	35	35	35	35	35	35	35	35	35	35	35	35	35	35	28.057	35	35	35	35	35	35	35	35	35	33.4014	35	35	35	35	35	35	35	35	35	35	35	33.3383
hsa-miR-520a*	35	35	35	35	35	35	35	35	35	35	35	35	35	35	35	35	35	26.2059	32.5018	33.41	35	35	35	35	35	35	35	33.3102	35	35	35	35	35	35	35	35	35	35	35	33.4673
hsa-miR-520b	35	35	35	35	35	35	35	35	35	35	35	35	35	35	35	35	35	29.8851	35	35	35	35	35	35	35	35	35	32.615	35	35	35	35	35	35	35	35	35	35	35	32.7043
hsa-miR-520c	35	35	35	35	35	35	35	35	35	35	35	35	35	35	35	35	35	30.6942	35	35	35	35	35	35	35	35	35	33.139	35	35	35	35	35	35	35	35	35	35	35	33.1868
hsa-miR-520d	35	35	35	35	35	35	35	35	35	35	35	35	35	35	35	35	35	26.8062	33.1863	34.2156	35	35	35	35	35	35	35	35	35	35	35	35	35	35	35	35	35	35	35	35
hsa-miR-520d*	35	35	35	35	35	35	35	35	35	35	35	35	35	35	35	35	35	33.7657	35	35	35	35	35	35	35	35	35	35	35	35	35	35	35	35	35	35	35	35	35	35
hsa-miR-520e	35	35	35	35	35	35	35	35	35	35	35	35	35	35	35	35	35	29.4299	35	35	35	35	35	35	35	35	35	33.0307	35	35	35	35	35	35	35	35	35	35	35	33.0291
hsa-miR-520f	35	35	35	35	35	35	35	35	35	35	35	35	35	35	35	35	35	30.1565	35	35	35	35	35	35	35	35	35	32.4054	35	35	35	35	35	35	35	35	35	35	35	32.3407
hsa-miR-520g	35	35	35	35	35	35	35	35	35	35	35	35	35	35	35	35	35	24.4336	30.9496	31.9276	35	35	35	35	35	35	35	31.6325	35	35	35	35	35	35	35	35	35	35	35	31.3558
hsa-miR-520h	35	35	35	35	35	35	35	35	35	35	35	35	35	35	35	35	35	23.7618	29.8409	30.5944	35	35	35	35	35	35	35	31.3175	35	35	35	35	35	35	35	35	35	35	35	31.133
hsa-miR-521	35	35	35	35	35	35	35	35	35	35	35	35	35	35	35	35	35	27.9095	33.975	34.8828	35	35	35	35	35	35	35	35	35	35	35	35	35	35	35	35	35	35	35	35
hsa-miR-522	35	35	35	35	35	35	35	35	35	35	35	35	35	35	35	35	35	27.1979	33.324	33.6447	35	35	35	35	35	35	35	35	35	35	35	35	35	35	35	35	35	35	35	35
hsa-miR-523	35	35	35	35	35	35	35	35	35	35	35	35	35	35	35	35	35	29.3715	35	35	35	35	35	35	35	35	35	35	35	35	35	35	35	35	35	35	35	35	35	35
hsa-miR-524	35	35	35	35	35	35	35	35	35	35	35	35	35	35	35	35	35	28.3598	34.1253	34.962	35	35	35	35	35	35	35	35	35	35	35	35	35	35	35	35	35	35	35	34.8735
hsa-miR-524*	35	35	35	35	35	35	35	35	35	35	35	35	35	35	35	35	35	32.2409	35	35	35	35	35	35	35	35	35	35	35	35	35	35	35	35	35	35	35	35	35	35
hsa-miR-525	35	35	35	35	35	35	35	35	35	35	35	35	35	35	35	35	35	26.1563	32.6333	33.6451	35	35	35	35	35	35	35	35	35	35	35	35	35	35	35	35	35	35	35	35
hsa-miR-525*	35	35	35	35	35	35	35	35	35	35	35	35	35	35	35	35	35	24.2839	30.7093	31.5436	35	35	35	35	35	35	35	34.09	35	35	35	35	35	35	35	35	35	35	35	34.5874
hsa-miR-526a	35	35	35	35	35	35	35	35	35	35	35	35	35	35	35	35	35	29.3816	35	35	35	35	35	35	35	35	35	35	35	35	35	35	35	35	35	35	35	35	35	35
hsa-miR-526b	35	35	35	35	35	35	35	35	35	35	35	35	35	35	35	35	35	28.8368	34.8708	35	35	35	35	35	35	35	35	35	35	35	35	35	35	35	35	35	35	35	35	35
hsa-miR-526b*	35	35	35	35	35	35	35	35	35	35	35	35	35	35	35	35	35	30.9678	35	35	35	35	35	35	35	35	35	35	35	35	35	35	35	35	35	35	35	35	35	35
hsa-miR-526c	35	35	35	35	35	35	35	35	35	35	35	35	35	35	35	35	35	32.4221	35	35	35	35	35	35	35	35	35	35	35	35	35	35	35	35	35	35	35	35	35	35
hsa-miR-527	35	35	35	35	35	35	35	35	35	35	35	35	35	35	35	35	35	33.0204	35	35	35	35	35	35	35	35	35	35	35	35	35	35	35	35	35	35	35	35	35	35
hsa-miR-7	28.4178	30.0106	27.5048	30.4656	30.9769	31.7554	32.0065	30.9694	30.8797	32.8344	31.9691	32.9039	32.3456	32.5583	31.1354	33.9955	31.4529	30.1895	32.2913	27.7614	32.2075	33.8355	27.6688	30.0099	32.3342	31.887	31.2643	29.8892	34.0217	32.345	32.9113	28.2285	27.8596	30.815	31.0892	33.2367	25.5795	26.8745	30.6709	29.5281
hsa-miR-7N	30.1524	32.1191	29.3763	32.3664	32.6105	33.5097	34.3419	33.6018	33.6539	34.5076	33.215	34.501	34.36	34.0919	33.4537	35	33.6761	32.2553	34.1642	27.998	33.8773	35	29.5515	31.2317	33.3931	33.33	33.0791	31.3646	35	33.9353	34.2004	30.282	30.4022	32.8149	33.328	34.6779	27.2629	29.2935	31.5214	31.2938
hsa-miR-9	29.2098	28.0297	29.4613	29.1447	29.3601	29.4374	31.5957	35	33.56	29.7546	30.624	29.4634	29.9841	35	31.645	28.9775	32.0876	29.7512	32.292	31.2984	32.5898	33.6074	21.522	28.1434	29.9965	34.057	33.2223	29.502	30.2428	30.2395	32.5425	29.8528	30.5052	29.2756	30.5388	28.9854	27.6197	30.7171	25.2833	28.9557
hsa-miR-9*	32.9019	31.4819	32.6238	32.1551	32.7985	32.695	34.4053	33.8818	35	33.0197	33.8377	32.6954	33.2755	33.3765	34.1354	32.3406	34.8754	32.7938	35	34.188	35	35	25.35	31.1095	32.9936	35	35	32.2602	33.352	33.4463	34.967	33.0331	33.4562	32.1538	33.1896	32.0254	30.8641	34.0438	29.0903	32.4902
hsa-miR-92	23.4438	23.4158	23.7167	23.9264	23.6656	24.4206	23.7187	23.5179	23.5676	23.8272	24.1253	24.1027	23.9484	23.726	23.6779	23.7066	23.5922	24.298	23.8997	24.5981	23.6194	23.3576	23.8734	23.2969	23.9745	23.8951	23.8604	23.5652	23.3804	24.4962	23.9958	23.5653	23.7144	24.1499	23.6444	23.9322	24.1979	23.9302	24.2026	23.9423
hsa-miR-92N	24.6452	24.6308	24.6229	24.7192	24.7816	24.5689	24.8114	24.392	24.9604	25.3913	25.6238	25.319	25.1125	24.7857	24.8729	24.729	24.6934	25.3848	24.8657	24.1103	24.838	24.1504	24.9214	24.2884	24.8714	24.9717	25.1383	24.48	24.5387	25.4914	25.0097	24.824	24.7934	25.1412	24.7632	24.9516	25.2174	25.0392	24.2847	25.2021
hsa-miR-93	25.858	25.7733	25.776	25.9343	25.9307	25.9265	26.3878	25.6829	26.1409	27.239	27.3361	27.1675	26.9752	26.7433	26.699	27.4948	26.2498	25.0406	26.3483	26.7533	26.4093	26.9114	26.3645	25.3463	27.0622	26.7324	26.5871	26.8804	27.9854	27.5746	27.931	26.1145	26.1982	26.3579	25.9468	27.6306	26.7993	26.4452	28.1748	27.4521
hsa-miR-95	31.1537	30.4144	30.7604	30.3275	30.1493	29.8652	30.9174	30.1336	29.3465	29.8587	30.302	30.5465	29.9236	30.4986	25.5025	31.4907	30.3778	31.8317	29.3467	29.1491	29.9416	31.2261	27.9895	30.4329	30.0405	31.567	27.9597	31.1088	32.7325	30.0856	24.2296	30.9232	31.3566	30.4553	30.0261	31.4945	29.1667	30.4597	35	32.2845
hsa-miR-96	35	35	34.96	35	35	35	35	35	35	35	35	35	35	35	35	35	35	35	35	33.0482	35	35	34.7463	32.3231	35	35	35	35	35	35	35	35	35	35	35	35	35	33.6861	35	34.6152
hsa-miR-98	31.3114	30.7176	30.6613	30.8514	30.6079	30.507	31.7053	30.8173	30.718	29.5653	29.471	29.5408	30.6473	30.9015	30.1577	31.3809	32.0584	32.4575	30.8033	31.1322	30.22	31.6397	28.9236	30.4795	30.576	30.9898	30.8665	30.7552	31.8888	29.7924	30.3036	30.6746	31.0514	29.8585	30.253	30.7268	30.1227	30.8272	32.961	31.6748
hsa-miR-99a	25.9874	25.3986	25.6504	25.1133	24.565	24.4128	24.5776	23.6084	25.0943	24.0049	24.4036	23.2615	24.1687	23.7643	24.5042	23.1944	25.8074	22.7302	23.6684	25.4113	23.4049	25.0817	23.4756	24.1598	24.4794	25.2582	27.8411	24.2814	23.5528	24.5465	26.057	26.2691	26.7836	22.9196	23.7388	22.1747	24.1771	25.1383	27.1001	24.4997
hsa-miR-99b	29.1337	29.0065	28.9324	28.6151	33.4806	28.0563	29.3249	28.7467	28.9929	28.2682	28.3047	27.8643	27.8917	28.448	29.1677	28.5055	29.414	25.8472	28.8926	28.7626	27.8968	30.6438	27.3011	30.0179	27.9737	28.9146	29.6496	28.1713	29.0425	28.6661	30.8985	29.3567	29.7409	28.0698	28.3098	28.3587	27.3602	28.7982	30.5114	29.11
let-7a_control	24.6836	24.9193	25.1153	24.1773	23.4575	23.271	23.684	24.8022	24.4838	24.8337	22.6277	23.4924	25.4802	25.7366	24.1741	24.8803	25.0069	25.0802	23.3473	23.3429	27.9095	29.6939	25.8809	25.9716	26.029	25.9244	25.5398	25.3953	24.7579	25.0554	24.8776	25.5573	26.0065	24.4859	24.3925	24.6449	24.3968	24.4809	35	27.2876

## Sheet: Normal_small nuclear RNAs
miRNA ID	Ileum	Jejunum	Duodenum	Proximal Colon	Distal Colon	Esophagus	Trachea	Vena Cava	Pericardium	Left Atrium	Left Ventricle	Right Atrium	Right Ventricle	Fallopian Tube	Thyroid	Uterus	Lymph Node	Placenta	Breast	Pancreas	Adipose	Liver	Brain 1	Thymus	Heart	Lung	Spleen	Testicle	Ovary	Kidney	Skeletal Muscle	Small Intestine	Colon	Prostate	Bladder	Cervix	Adrenal	Stomach	Brain 2	Brain 3
hsa-let-7a	25.313	24.2585	25.5749	24.9479	25.8382	25.2003	26.1063	24.8165	25.4413	23.0908	22.3669	23.055	24.4592	25.2436	24.9846	24.0306	26.7539	26.5222	26.1417	26.7499	24.9818	25.9776	24.3072	24.7084	24.2909	24.4322	25.7937	25.031	24.6208	24.4152	24.4635	25.3754	26.1777	24.3779	25.0232	24.7721	25.6629	25.559	23.8499	23.9704
cel-lin-4	35	35	35	35	35	35	35	35	35	35	35	35	35	35	35	35	35	35	35	35	35	35	35	35	35	35	35	35	35	35	35	35	35	35	35	35	35	35	35	35
hsa-miR-7N	30.6543	31.8552	29.9899	32.458	33.7162	34.2743	35	33.346	34.1593	34.0448	31.7957	34.0631	33.9788	34.7991	34.351	35	35	33.5311	35	30.4556	34.923	35	29.3495	31.8389	32.4961	33.2285	33.2585	31.7208	35	33.6529	33.6819	30.2339	30.8493	32.8851	33.5531	34.859	28.426	30.3248	26.6955	26.5928
hsa-miR-9	29.7117	27.7659	30.0749	29.2364	30.4658	30.2021	32.3623	35	34.0654	29.2919	29.2047	29.0255	29.6029	35	32.5423	28.7475	33.5337	31.027	33.8692	33.7561	33.6355	34.0311	21.32	28.7505	29.0995	33.9554	33.4017	29.8581	30.127	29.9571	32.024	29.8047	30.9524	29.3458	30.7638	29.1665	28.7828	31.7483	20.6441	20.5142
hsa-miR-9*	33.4038	31.218	33.2374	32.2468	33.9042	33.4597	35	33.626	35	32.557	32.4184	32.2575	32.8943	34.0836	35	32.1106	35	34.0696	35	35	35	35	25.1481	31.7166	32.0966	35	35	32.6164	33.2362	33.1639	34.4485	32.985	33.9033	32.224	33.4146	32.2065	32.0272	35	24.0893	23.8905
hsa-miR-10a	25.9455	25.3111	26.7851	25.3948	26.516	27.1494	28.1858	26.7603	27.0721	27.3945	27.2043	27.8974	28.7257	26.264	28.2125	26.9294	29.8995	30.5323	28.0716	29.669	26.95	28.6678	32.6682	29.4616	28.8608	28.8372	27.1271	28.0156	29.556	25.3638	28.9285	26.6725	27.1363	26.7905	28.1725	27.3303	27.6312	28.0401	33.7838	34.7806
hsa-miR-10b	26.4819	25.3276	27.6613	24.621	25.5982	27.5517	27.9187	26.8605	26.4965	27.0073	26.6793	27.6738	28.3134	25.2496	27.6357	23.0469	27.2054	30.2246	26.1376	29.6913	25.4962	29.8525	31.6552	27.0721	28.691	29.1085	25.9461	25.0584	24.44	23.5856	26.7201	26.6869	28.0512	25.6226	26.2621	25.1265	26.1862	28.7284	33.7704	33.8473
hsa-miR-15a	26.5076	26.1147	26.8613	26.2375	26.4575	26.5658	27.0453	25.5947	26.252	26.2351	25.1056	26.4333	25.9791	27.8081	27.7995	26.3433	26.7367	26.9454	27.4746	28.4737	27.0356	26.9626	25.7488	25.658	25.2786	25.3758	25.0675	26.3706	27.6647	26.0466	24.5803	25.7603	26.4547	25.3285	25.608	26.7652	26.5425	27.4251	25.7455	25.4515
hsa-miR-15b	26.3041	26.1117	26.9689	26.5993	27.6683	27.2124	27.6017	25.3722	27.0631	26.2642	25.3795	26.0758	26.6127	27.5495	28.2302	26.9366	27.6977	27.3971	29.2426	29.5648	28.2315	28.242	26.9468	25.4674	25.8269	25.751	26.1906	25.6809	27.523	27.2173	27.2137	26.2449	26.6584	26.5057	26.2691	27.6843	27.177	27.593	27.2635	26.9515
hsa-miR-16	23.1257	21.8343	23.5524	22.7448	23.8018	23.6001	23.704	21.28	22.9803	23.5317	22.3412	23.7452	22.852	24.3998	23.3664	22.8338	23.5855	23.453	24.0329	25.2289	23.4057	25.0392	22.6086	22.7241	22.3398	23.0768	22.2648	23.4707	24.4075	23.6014	22.4424	23.7029	24.0069	22.6626	22.5348	23.6523	23.9727	23.9947	23.3086	22.948
hsa-miR-17-3p	32.3936	30.8309	32.2412	31.7246	32.7384	32.7226	31.799	31.864	32.6913	31.663	30.7949	31.5779	32.188	32.5158	32.6608	31.6125	32.5351	33.3949	33.1512	33.5383	33.3153	32.2329	31.8799	31.3446	31.5912	31.9695	31.734	31.173	31.6788	32.0763	32.0285	32.0536	32.1358	31.6687	32.0551	31.7579	32.6407	31.9501	31.741	31.1231
hsa-miR-17-5p	28.4247	28.175	28.7941	28.1203	28.5772	28.4771	29.3947	27.8348	28.7931	27.3693	26.7224	27.4345	28.218	29.4399	29.8101	28.6848	29.4892	28.5772	29.8176	31.0003	29.7638	28.375	28.5397	26.736	28.0557	28.3503	28.8323	28.1387	29.589	28.4273	28.9889	27.8751	28.201	28.2718	28.819	29.5926	30.6834	29.4789	28.972	28.6912
ath-miR159a	35	35	35	35	35	35	35	35	35	35	35	35	35	35	35	35	35	35	35	35	35	35	35	35	35	35	35	35	35	35	35	35	35	35	35	35	35	35	35	35
hsa-miR-19a	24.6903	24.2416	25.0541	24.5769	25.5251	25.7339	26.4973	24.9544	26.2187	26.587	26.2937	26.9974	25.1356	28.892	27.567	26.2703	26.1175	26.1517	27.0066	26.77	27.7911	25.2494	25.9867	25.6858	25.4612	25.7442	25.2113	25.1345	25.9005	25.2907	26.0491	24.9587	25.3173	25.5033	25.8291	25.854	27.5801	26.6664	26.0758	25.739
hsa-miR-19b	24.2895	23.6474	24.593	23.9878	24.8314	24.9912	25.1359	23.9587	25.1866	25.3448	24.7263	25.3958	24.3035	25.4752	26.0312	24.7533	25.0534	24.859	25.474	25.9397	26.3937	24.2293	24.5364	24.5486	24.3484	24.6418	24.2217	24.3429	24.7591	24.4109	24.8476	24.2608	24.4984	24.5048	24.7601	24.7545	26.4215	25.2993	24.9722	24.8108
hsa-miR-20N	25.8222	25.3491	26.3676	25.8129	26.9306	26.4984	27.4896	25.5299	27.0574	27.523	26.876	27.7358	26.4629	27.2686	27.6415	26.2158	27.0214	26.5135	27.6402	28.1072	27.7715	26.5728	26.1891	25.9671	26.1206	26.5055	26.1119	26.4382	26.8871	26.3881	27.0068	26.2586	26.9552	26.228	26.3591	26.7753	28.8587	27.3978	26.9755	26.4367
hsa-miR-21	22.5664	21.7413	22.4615	22.0737	22.2214	23.1492	23.3537	22.9056	22.4385	22.7691	22.4637	23.0489	23.941	23.0199	24.0484	24.5008	23.6484	23.293	23.9776	24.0376	24.8446	24.3209	25.3306	24.3276	24.0907	22.2702	23.3498	23.873	24.2524	22.8765	24.2488	22.1368	22.8392	21.7559	22.144	23.1339	24.1938	23.452	25.7053	25.3351
hsa-miR-22	30.369	27.8082	29.087	27.918	28.5863	28.7113	29.3015	26.9991	27.4946	25.5691	23.9816	25.6955	26.3495	30.1126	27.6308	30.6513	30.6116	27.3482	28.8448	30.8008	27.4565	28.4155	28.7612	29.8934	25.3475	28.5655	28.3557	28.1119	29.9169	27.5844	25.0156	28.0269	28.326	27.1656	27.7563	28.9314	27.4154	28.6325	27.8145	27.4593
hsa-miR-23a	28.1595	26.7856	28.3259	26.7758	28.016	27.13	28.2857	26.6652	27.6467	25.2698	24.1026	25.2348	26.7334	28.6549	29.0445	27.5686	29.7237	26.555	28.5552	30.3246	27.5949	29.802	29.6655	28.1446	26.059	27.286	28.3588	28.4259	28.3564	27.6866	27.0444	28.2041	28.5491	26.7894	27.6202	27.4611	28.6245	28.7094	28.9735	28.8069
hsa-miR-23bN	25.1962	25.1525	25.8254	24.7744	25.5514	24.1084	26.1249	23.9777	27.058	22.6878	21.0228	22.8458	22.4808	25.5387	26.143	24.6394	28.3308	25.4507	27.6585	27.6255	26.4295	25.3683	24.888	27.5186	21.7242	25.949	26.696	25.3902	26.0755	24.9231	24.6522	25.3385	26.0186	23.9843	24.6624	24.6314	26.1852	25.5577	24.9642	24.7752
hsa-miR-24	23.7542	22.8347	24.3253	23.1912	24.2174	23.1994	24.11	22.877	24.311	22.1092	20.585	21.9603	21.5977	24.1252	24.2543	22.8536	25.5255	21.8658	24.9274	25.6818	23.9448	24.4835	23.7892	25.1941	21.2215	23.5084	24.2159	24.2589	24.2967	23.4271	22.7625	23.8864	24.6062	22.4286	23.1566	23.2193	24.4809	24.344	24.152	23.7332
hsa-miR-25	25.9497	24.6912	26.0886	25.606	26.7625	26.6846	26.3504	24.6234	26.0105	26.2685	25.2469	26.0449	26.0733	26.7123	26.6976	25.4471	26.4988	26.4793	27.0684	27.7402	26.5459	26.5609	25.8029	25.0153	25.7491	26.1084	25.8197	26.2693	26.3539	26.4799	25.9834	26.1007	26.2669	26.0012	25.6711	26.1811	26.6367	26.7718	26.3719	25.9322
hsa-miR-26aN	22.9214	21.8596	23.3198	22.3996	23.3147	23.1665	23.4689	22.3696	23.2412	22.4193	21.7949	22.4148	22.0383	23.2161	22.7707	20.8276	23.9707	22.919	23.2514	24.2343	22.5192	23.6584	21.8643	23.4163	21.7131	22.7206	23.0252	23.1854	21.8374	22.1568	21.7879	23.236	23.8756	21.5382	22.2771	21.4408	23.3935	23.662	22.0038	21.9299
hsa-miR-26bN	24.8763	23.9406	25.2591	24.7677	26.0829	25.9218	26.3515	25.3017	25.9171	25.1034	24.4662	25.1719	24.7181	26.1014	25.7428	24.4005	26.5319	24.8694	26.5674	27.2495	25.4878	26.0003	25.4784	26.043	24.5478	25.0555	25.3526	26.3311	25.334	25.0417	25.1663	26.1548	26.4191	24.2931	25.3102	24.522	26.4869	26.3438	25.8458	25.4073
hsa-miR-27aN	31.9596	30.2941	31.9747	30.6721	31.8775	30.7628	31.9276	31.2035	31.8241	30.1553	29.109	30.0339	30.6505	32.4614	32.1878	30.8192	32.0891	28.3566	30.9976	33.1654	30.9329	33.3629	33.0732	32.3238	30.8523	30.6554	31.5623	32.6779	31.8744	31.193	30.1351	32.0694	32.342	30.4129	31.6921	30.3138	32.474	32.3328	33.6064	33.5075
hsa-miR-27bN	25.1546	23.1884	24.9775	23.8457	25.0265	24.0229	24.9502	24.0595	25.9814	23.0317	21.6955	23.1706	23.528	24.8923	25.355	23.3532	27.7436	24.6947	26.7835	25.8583	25.4898	24.9938	23.7544	26.8109	22.3581	24.7796	26.1454	25.3915	24.8623	24.1691	24.4459	24.556	25.4816	22.8093	23.8721	23.9152	25.5988	24.9399	24.3852	23.6928
hsa-miR-28	27.854	27.0302	27.9009	26.9537	27.925	27.0485	29.027	27.968	28.8434	27.8043	26.5713	27.7714	27.6004	29.2997	29.0543	27.8066	29.487	29.1953	29.4973	30.7692	28.4409	28.8745	29.5354	29.3508	27.0467	28.8484	29.1269	28.9609	29.2382	28.8575	27.3055	27.6232	28.3714	26.6886	27.4969	27.6037	29.267	28.4963	29.5928	29.4702
hsa-miR-29aN	24.6084	22.845	24.4768	23.3553	24.7685	24.562	24.3268	24.2684	25.0621	24.3704	22.4623	24.506	23.6137	24.4482	23.6989	24.2395	25.4162	24.6359	25.5156	25.5183	26.0469	25.253	24.0266	25.2275	23.4884	23.8155	24.3649	24.7789	24.0272	23.2705	22.2526	24.1917	25.0948	23.41	24.0457	22.5256	24.8065	24.6889	21.5486	21.5184
hsa-miR-29bN	24.7395	23.992	24.6499	23.5003	24.7784	24.3923	24.6782	24.6241	25.2868	24.3606	23.2398	24.4566	23.7383	24.7897	25.1757	23.6335	25.0162	24.9776	25.7011	25.4879	26.0565	26.2879	23.7844	25.6734	24.32	23.9714	24.7077	25.0219	24.9683	23.5314	22.8459	24.8429	25.1865	23.7314	23.9918	23.8454	25.2566	24.8693	21.9081	22.1159
hsa-miR-29cN	26.8382	25.4597	27.0805	25.6482	27.1509	26.8478	27.1532	26.7038	27.5753	26.0465	23.8817	26.1561	25.4637	26.7648	26.5067	25.7081	27.7703	27.0735	28.0726	26.9223	27.8629	27.2111	26.5421	27.4367	24.7935	25.7741	26.8891	26.7864	26.4929	24.8955	24.0003	26.2115	27.3359	25.7534	26.4052	25.128	27.1089	26.6393	23.6059	23.7341
hsa-miR-30a-3p	28.7309	27.2033	28.9736	27.9741	29.1905	28.3376	28.9937	27.5955	29.0874	26.7968	25.4217	26.7523	26.3526	28.678	28.4814	28.8167	30.0896	26.7008	28.3497	28.7646	28.203	28.6666	27.2523	29.5172	25.5977	26.7561	28.6786	28.1191	29.0456	26.9052	26.5453	28.2711	29.1142	27.2293	27.8812	29.1956	29.9983	28.9709	27.0299	26.9936
hsa-miR-30bN	23.4864	22.8795	24.1804	23.3289	24.2644	23.4203	24.409	22.6472	24.3193	21.7886	20.5638	21.7375	21.1676	24.1211	23.57	22.9127	24.7993	21.5121	23.9762	24.3375	23.7413	23.1003	22.6776	24.3651	20.4498	22.5074	23.8903	23.8955	23.5151	21.2785	21.9316	23.7078	24.1353	22.9862	23.5067	23.5217	24.3904	23.4497	22.2309	22.1589
hsa-miR-30c	24.3976	23.9422	25.0328	24.1739	25.2054	24.1768	25.1253	23.2584	25.2623	22.4227	20.9967	22.3518	21.8284	25.0729	24.308	24.0199	26.0284	23.34	25.0817	25.5307	24.5036	23.9327	23.0455	25.1635	21.1058	23.7746	24.7258	24.3965	24.4651	22.0114	22.8729	24.6773	25.0308	23.6236	24.2121	24.5336	25.1557	24.3827	22.7998	22.6379
hsa-miR-30d	27.283	26.0974	27.2877	26.6537	27.6612	27.0835	27.7439	26.1464	27.3596	24.9141	23.7759	24.9428	25.2711	27.3526	27.1926	26.9849	28.6127	24.5027	27.4601	28.0738	27.0816	27.0256	26.5877	27.7465	24.3932	25.5727	27.7837	27.6152	27.7697	25.4171	25.2922	27.0775	27.4755	26.3149	26.9241	27.0884	27.9522	26.9273	26.3038	26.1479
hsa-miR-30e	28.2807	27.1996	28.2338	27.4071	28.6162	27.9184	28.5039	27.9606	28.9513	27.4187	25.9771	27.5496	26.7489	28.2063	27.9928	27.295	28.7104	27.7662	28.9877	28.6866	29.1099	28.1311	28.078	29.0668	26.2524	27.1543	27.0948	28.2234	27.8782	25.7836	26.4433	27.6384	27.9097	27.0373	27.7748	27.4355	28.6444	27.9177	27.1645	27.0229
hsa-miR-31	27.1125	28.3989	27.0666	31.3789	31.0573	27.7809	28.6515	31.2887	29.9083	32.1957	33.8909	32.7879	34.5877	28.4331	29.6708	31.0734	32.2281	29.3515	31.7305	33.442	33.3991	34.3425	28.9582	31.7937	34.3116	31.8415	33.4575	29.1834	33.0696	28.6521	34.0032	26.9987	26.1997	28.0848	28.5271	29.9532	34.0985	27.3553	28.4649	28.2715
hsa-miR-32	30.2	28.913	29.9749	29.5223	30.6434	30.7563	31.2221	29.874	30.6809	30.8494	29.1963	30.9151	29.6348	30.1921	31.7366	30.9651	30.81	29.3757	31.3538	30.9598	31.7406	30.4923	29.692	30.2825	28.6826	29.5846	29.5356	30.5475	30.0979	28.8637	29.22	29.7799	29.9435	29.668	30.1019	30.5914	30.0966	30.4547	35	29.6735
hsa-miR-33	35	35	35	35	35	35	35	35	35	35	35	35	35	35	35	35	35	35	35	35	35	35	34.2922	35	35	34.5512	35	35	35	35	35	35	35	35	35	35	35	35	35	35
hsa-miR-34aN	28.2237	27.882	27.581	27.2215	27.7137	27.9047	28.6587	27.2533	27.7761	27.807	26.3851	28.0917	28.0191	27.5464	29.8135	27.7761	29.4206	28.6364	29.065	28.8483	29.6687	28.0796	27.6106	28.5138	28.6786	26.5015	30.1217	27.0779	27.223	28.0735	28.6216	28.3686	29.6015	26.0459	27.1098	27.4739	27.0009	30.4165	35	25.7354
hsa-miR-34bN	35	35	35	35	35	35	30.3275	35	35	35	34.7527	35	35	27.6217	33.0515	35	35	34.3247	35	35	35	35	32.9168	35	35	29.3607	34.8537	29.613	35	35	34.162	35	35	35	35	35	35	35	34.0933	33.1874
hsa-miR-34cN	35	35	35	35	35	35	29.4303	34.4159	34.2115	35	34.8118	35	35	27.3248	32.6807	35	35	32.7752	35	35	35	35	32.5544	34.207	35	28.9416	34.0095	28.5072	35	35	33.8602	35	35	34.2052	35	35	35	35	34.208	33.0251
hsa-miR-92N	25.1471	24.3669	25.2365	24.8109	25.8873	25.3336	25.578	24.1362	25.4658	24.9285	24.2045	24.881	24.7313	25.4929	25.7702	24.499	26.1395	26.6606	26.4428	26.568	25.8838	24.5741	24.7194	24.8955	23.9744	24.8702	25.3177	24.8362	24.4229	25.2089	24.4911	24.7759	25.2406	25.2114	24.9883	25.1327	26.3805	26.0705	25.1033	24.761
hsa-miR-93	26.3599	25.5094	26.3896	26.0259	27.0364	26.6912	27.1544	25.4271	26.6463	26.7763	25.9168	26.7296	26.594	27.4504	27.5963	27.2648	27.6959	26.3163	27.9255	29.2109	27.4551	27.3351	26.1625	25.9535	26.1652	26.6308	26.7665	27.2366	27.8696	27.2921	27.4125	26.0664	26.6454	26.4281	26.1719	27.8117	27.9624	27.4764	26.3331	26.0797
hsa-miR-95	31.6556	30.1505	31.374	30.4192	31.255	30.6298	31.684	29.8778	29.8519	29.396	28.8827	30.1086	29.5424	31.2057	26.3998	31.2607	31.8239	33.1075	30.9238	31.6067	30.9873	31.6498	27.7876	31.0401	29.1436	31.4655	28.1391	31.465	32.6167	29.8031	23.711	30.8751	31.8037	30.5255	30.2512	31.6756	30.3298	31.4909	27.1001	27.1571
hsa-miR-96	35	35	35	35	35	35	35	35	35	35	35	35	35	35	35	35	35	35	35	35	35	35	34.5444	32.9302	35	35	35	35	35	34.964	35	35	35	35	35	35	35	34.7173	35	35
hsa-miR-98	31.8133	30.4538	31.2749	30.9431	31.7135	31.2717	32.4719	30.5615	31.2234	29.1025	28.0517	29.1028	30.2661	31.6086	31.055	31.1509	33.5045	33.7332	32.3805	33.5898	31.2657	32.0634	28.7217	31.0867	29.6791	30.8883	31.0459	31.1113	31.773	29.5099	29.7851	30.6266	31.4985	29.9288	30.478	30.9079	31.2858	31.8585	28.1415	28.216
hsa-miR-99a	26.4893	25.1347	26.264	25.205	25.6707	25.1774	25.3442	23.3526	25.5997	23.5422	22.9844	22.8236	23.7875	24.4715	25.4015	22.9644	27.2536	24.006	25.2456	27.8689	24.4507	25.5054	23.2737	24.767	23.5824	25.1567	28.0205	24.6375	23.437	24.2641	25.5385	26.2211	27.2308	22.9898	23.9639	22.3558	25.3402	26.1695	23.0043	22.8361
hsa-miR-99b	29.6356	28.7426	29.5461	28.7068	34.5863	28.8209	30.0915	28.491	29.4984	27.8054	26.8854	27.4264	27.5105	29.1552	30.065	28.2755	30.8601	27.123	30.4698	31.2202	28.9426	31.0675	27.0991	30.6251	27.0767	28.813	29.829	28.5275	28.9267	28.3836	30.38	29.3086	30.1881	28.14	28.5349	28.5399	28.5233	29.8295	27.341	27.0527
hsa-miR-100	26.3542	24.9741	26.2533	25.1362	25.3091	24.9228	25.0415	23.2203	25.1668	23.3624	22.8198	22.5926	23.6219	24.3369	25.2662	22.843	26.8397	24.1333	25.4107	27.7577	24.3219	25.4778	22.9535	24.6659	23.3085	25.1033	27.7972	24.6129	23.3617	24.3562	25.7354	26.0812	27.0604	22.9395	23.8637	22.3775	25.1793	26.1097	22.8559	22.7323
hsa-miR-101	30.9748	29.1703	31.1539	29.5284	30.5249	31.0287	29.9551	29.98	30.2837	30.7151	28.808	30.7519	30.1893	30.7501	30.8353	29.3883	32.0123	31.0802	31.0717	31.6134	30.9628	31.1989	31.2327	31.3465	29.1982	29.6099	29.0588	31.0365	29.5979	29.5178	28.216	30.2093	30.7969	29.4718	29.9115	28.7623	30.9646	31.3888	27.5748	27.8201
hsa-miR-103	27.9701	28.6319	27.7998	27.693	28.2461	28.1633	28.6321	26.9599	27.8609	25.9153	25.0409	25.8094	27.1735	28.3172	28.8754	27.8679	28.4372	27.4648	28.7518	30.0424	28.0313	27.8187	25.8034	27.6675	25.8828	26.6611	26.8915	27.4887	27.9983	26.9548	28.0881	27.0999	27.4489	26.7954	27.2885	27.7702	27.482	28.2812	24.6304	24.5159
hsa-miR-104	35	35	35	35	35	35	35	35	35	35	35	35	35	35	35	35	35	35	35	35	35	35	35	35	35	35	35	35	35	35	35	35	35	35	35	35	35	35	35	35
hsa-miR-105	35	35	35	35	35	35	35	35	35	35	35	35	35	35	35	35	35	35	35	35	35	35	33.6469	35	35	35	35	35	35	35	35	35	35	35	35	35	35	35	32.9051	32.7869
hsa-miR-106a	28.2807	28.2711	28.7665	28.1019	29.2153	28.9352	29.7853	28.2052	29.4092	28.0319	27.2617	27.8967	28.1694	29.4708	30.0358	29.1034	29.6673	28.9698	30.0423	31.0489	29.9414	28.4698	29.0013	27.3986	28.1205	28.7311	28.8434	28.0434	29.7142	28.5509	28.7353	28.0321	28.3745	28.3556	28.8744	29.5993	30.3048	29.5396	29.0515	28.8415
hsa-miR-106b	27.244	27.3143	27.8571	26.9358	27.9196	27.8244	28.807	26.7337	28.244	27.8561	26.6199	27.6326	27.421	27.874	28.9695	27.9164	28.1758	27.5763	29.1741	29.4152	28.9908	28.4287	27.6148	27.0856	27.1682	27.1846	26.8625	28.2931	28.2732	27.341	27.6906	27.0355	27.1901	27.5303	27.1128	27.7896	28.2654	27.7337	26.8785	26.6117
hsa-miR-107	32.7974	32.9026	33.2673	32.9335	33.4612	32.7978	34.4572	31.8611	33.7626	29.8317	28.4658	29.7715	30.5226	33.8009	33.4461	33.3964	34.9785	33.1406	34.5465	35	33.6432	30.9051	30.5885	32.723	29.769	32.6023	32.3658	33.0494	33.4066	29.8716	32.0031	32.1959	32.33	32.4083	33.0114	33.5925	32.8565	33.456	28.7943	28.8048
hsa-miR-122a	35	34.1881	35	33.67	35	35	35	34.212	34.7418	35	33.2284	35	35	35	35	35	35	35	35	35	35	23.2462	30.1841	31.8503	35	35	35	35	35	35	35	35	35	35	35	35	35	35	35	34.8353
hsa-miR-124a	35	34.2728	35	34.7843	35	35	35	35	35	35	35	35	35	35	35	35	35	35	35	35	35	35	24.2372	30.7953	35	35	35	35	35	33.7874	35	35	35	35	35	35	35	35	23.4448	23.2459
hsa-miR-124b	35	29.3226	33.5193	33.9284	35	35	31.4931	35	34.9294	31.8637	32.0686	31.782	33.421	35	31.3995	35	35	35	35	35	35	35	23.7552	30.7848	34.5781	35	34.0806	33.7554	35	34.3966	34.8237	34.0191	33.7396	33.4079	34.7431	34.0672	35	30.9826	22.7366	22.7869
hsa-miR-125a	25.1045	25.33	26.1663	24.8539	25.7013	24.7928	26.097	24.0947	25.613	23.7294	22.8165	23.3659	23.4615	24.6551	26.2151	23.1773	26.4157	23.6853	26.4832	27.1558	25.5377	26.7233	23.3537	25.996	23.1316	24.3652	25.4983	24.6112	23.9184	24.3662	26.1761	25.1752	26.4015	24.2048	25.0043	24.3203	24.1422	25.8617	22.7544	22.6724
hsa-miR-125b	24.1925	23.1501	24.773	23.2146	23.61	22.9745	23.5195	21.9949	23.8013	21.7505	20.9563	21.2754	21.8906	30.7176	23.9558	20.6588	25.4628	24.2189	23.6739	25.633	22.5523	24.2472	20.715	23.2874	21.3353	23.9405	26.0692	22.5034	21.0483	23.1235	23.3063	24.1317	25.5661	21.3731	22.0746	21.3572	23.2778	24.4655	20.2995	20.1912
hsa-miR-126	24.0513	22.4185	24.3234	23.1875	23.8902	24.208	24.122	22.3309	22.8992	22.391	21.018	22.2243	21.5264	24.4924	23.4834	22.8978	24.2928	23.1752	23.2332	25.8946	22.2293	24.2751	23.9866	24.4869	21.3942	22.018	22.8637	24.7346	24.9058	23.4716	23.3198	23.8525	24.6796	23.3492	23.0542	23.7228	24.224	25.1135	23.4369	23.3147
hsa-miR-1	26.3507	24.4598	27.1907	24.6909	26.2911	25.8564	28.7333	23.1421	29.6381	21.2961	19.9897	21.9189	20.0378	27.8865	21.9453	26.9025	31.1484	30.3386	27.8902	32.2306	29.9784	32.8854	29.9589	29.2094	20.0061	30.2734	30.5576	25.8482	29.9111	30.1816	19.5633	27.1769	28.4915	24.8355	25.0979	25.6273	28.638	28.509	29.5005	29.7036
hsa-miR-127	30.6301	29.3196	30.6106	30.1925	29.4548	31.5184	30.2069	29.1955	29.0427	29.5536	28.5441	29.7758	29.274	30.4747	30.8441	29.9907	33.2513	27.3783	30.5427	30.7646	29.6633	31.1723	26.1505	30.9559	28.9725	31.3622	29.3407	28.2401	28.1072	30.3073	30.5665	30.0453	30.8431	28.863	29.4781	28.1905	26.0649	30.0911	25.2369	25.3469
hsa-miR-128a	35	35	35	35	35	35	35	35	35	34.7979	33.7982	34.6912	35	35	35	35	35	35	35	35	35	35	31.1362	33.0271	35	35	35	35	35	35	32.0759	35	35	35	35	35	35	35	29.1912	29.2849
hsa-miR-128b	35	35	35	35	35	35	35	35	35	35	35	35	35	35	34.9998	35	35	35	35	35	35	35	30.6225	32.1153	35	35	35	35	35	35	30.6722	35	35	35	35	35	35	35	28.5828	28.7599
hsa-miR-129	35	34.1418	35	35	35	35	35	35	35	35	35	35	35	35	35	35	35	35	35	35	35	35	29.862	35	35	35	35	33.3854	35	35	35	35	35	35	35	35	34.5511	35	28.5646	28.1076
hsa-miR-130aN	27.2905	25.9224	28.5822	26.5189	27.7693	27.6982	28.642	27.4416	28.2439	27.6324	26.3987	27.8063	26.1843	27.147	27.443	25.9873	29.6119	25.4742	28.2987	28.5346	29.1497	28.9057	28.2593	28.1881	25.9042	26.3625	26.339	27.5576	26.6545	25.9193	28.9617	27.5241	27.984	26.3685	26.9967	25.1852	27.9362	28.1171	26.3805	26.2949
hsa-miR-130b	28.8662	27.3581	28.9575	28.2106	29.2163	29.6421	30.5332	29.0217	29.8317	29.1093	28.7172	29.5879	28.5513	28.7401	30.2657	29.3589	30.8904	27.45	31.0964	28.6503	31.4189	29.8393	29.2278	29.123	28.4282	29.8007	28.953	30.3358	30.0131	29.1061	31.1265	29.3047	29.7222	28.8234	30.0806	28.6663	30.5977	28.5371	28.9822	28.4356
hsa-miR-132	28.5914	27.176	28.9188	28.5725	28.8487	29.1064	30.1363	28.6847	28.7275	28.7873	27.604	28.3449	28.0609	29.8417	30.3209	28.3594	31.312	30.4688	30.0477	31.3768	29.1346	31.5226	25.4733	29.3401	27.2635	29.732	29.997	28.4681	29.1266	28.6578	29.327	28.2926	29.6963	28.2893	28.2488	29.274	28.2712	29.7409	24.7058	24.0492
hsa-miR-133a	28.332	27.028	29.1151	26.5669	28.2391	26.7514	29.5011	23.4708	30.0424	21.1683	19.8062	21.4586	20.7965	28.8867	23.206	27.8286	31.8815	31.1356	27.6584	33.0575	30.9305	33.6999	30.0788	29.5718	20.7553	31.4328	32.3526	26.617	30.5719	31.7728	19.5732	28.3095	29.373	26.8343	25.9981	27.6049	29.9122	28.9214	29.9345	29.8599
hsa-miR-133b	26.2906	25.0673	27.0477	24.5835	26.1232	24.7867	27.4115	21.5314	28.277	19.6675	18.168	19.9153	18.79	26.8517	21.3386	25.786	29.9316	28.9388	25.631	30.871	28.7749	31.4918	27.8646	27.7341	18.6235	29.0249	29.9131	24.4939	28.4035	29.1363	17.3044	26.0149	27.0685	24.6027	23.8928	25.1861	27.524	26.8234	27.7166	27.677
hsa-miR-134	34.7895	33.2381	34.9369	34.1749	34.2519	35	34.1559	33.7289	33.5024	34.0251	33.6831	34.0362	33.5542	35	35	33.9944	35	32.3854	34.7391	34.6307	34.0779	34.8509	30.8928	35	33.1891	35	33.008	31.6728	32.0905	34.4503	34.6658	34.3269	35	33.1919	33.5428	32.3513	30.2019	34.2313	29.806	29.9815
hsa-miR-135a	30.7712	30.229	28.8702	28.037	29.5095	30.4864	29.6716	29.4623	33.0248	29.2621	28.5023	29.0644	27.0162	25.8441	24.5889	30.5484	32.5047	28.7512	32.3585	30.1067	33.3585	34.4012	26.2104	29.8646	28.4506	29.7648	32.7024	26.6736	28.099	25.683	29.8697	29.8547	31.3144	26.0833	28.5957	28.3546	29.9988	28.9313	25.0844	25.3384
hsa-miR-135b	30.6263	31.0401	28.9647	30.4919	31.4374	29.9343	29.0135	31.0769	30.3415	31.797	32.7327	33.2845	30.9857	27.6376	27.3403	29.0903	33.5975	25.6526	30.7203	30.3502	32.8711	32.4419	28.3881	31.3287	31.7552	27.918	31.6081	26.287	29.9308	27.6499	31.104	29.4016	29.4495	28.7578	30.7535	30.4527	32.7076	31.2267	29.5417	29.1055
hsa-miR-136	35	35	35	35	35	35	35	35	35	35	35	35	35	35	35	35	35	35	35	35	35	35	35	35	35	35	35	35	35	35	35	35	35	35	35	35	35	35	35	35
hsa-miR-137	31.6097	29.6859	31.7968	30.0787	31.723	33.0037	35	35	35	33.8192	35	34.1149	33.5072	35	35	35	35	30.043	35	35	35	35	25.9474	33.0821	33.888	35	35	33.7489	33.5338	35	35	30.7728	31.8833	32.298	32.8905	33.4823	29.2087	33.0764	23.6522	24.029
hsa-miR-138	35	32.9023	35	33.4985	35	35	35	35	35	35	35	35	35	35	31.4915	35	35	35	35	35	35	35	32.391	35	35	35	35	35	35	35	35	35	35	35	35	35	35	35	30.708	30.5129
hsa-miR-139	30.2719	30.3439	30.3402	30.5378	30.4381	30.183	30.6853	28.8922	28.6182	28.1154	27.3095	27.977	28.5656	30.2261	30.5352	30.0365	32.5979	32.9268	30.5045	32.8381	28.4134	30.2068	27.2148	30.6066	28.1586	30.8987	27.2786	30.9701	31.14	29.9091	29.8838	29.5174	30.7729	30.1096	29.1884	30.7037	28.9354	31.2646	25.3097	25.4175
hsa-miR-140	26.8609	25.9367	27.7488	26.3916	27.38	27.2475	26.3401	25.8	27.1703	26.7004	25.7068	26.8842	25.8717	27.216	28.2762	25.4917	26.9737	27.3977	27.6944	28.9821	27.192	28.1463	26.4764	27.5362	26.0655	26.8295	26.6646	26.9931	26.4529	26.1207	26.2724	27.1482	27.6211	26.8525	26.7888	26.3388	27.1329	28.2181	25.6971	25.5298
hsa-miR-141N	27.5872	27.9997	27.5186	27.7042	28.9838	29.2164	28.4416	32.8485	34.6843	34.8771	35	35	35	26.3943	29.1126	32.5585	34.9675	25.7145	30.3075	26.1289	31.543	33.5257	35	29.9741	34.6111	26.1368	30.8002	29.6353	33.5862	27.4191	33.435	26.7836	25.4082	27.8115	29.4328	30.7902	34.4693	26.2921	32.6155	34.3104
hsa-miR-142-3p	24.2552	25.0723	26.0725	25.1186	25.11	26.014	26.7884	25.0375	26.4071	26.9562	27.2563	26.9599	26.2384	26.335	28.8514	27.3094	22.0949	26.4112	28.1259	28.4276	28.042	26.3702	26.9047	23.232	26.2044	23.8427	22.8696	27.9118	27.3729	25.9934	28.196	25.8024	24.5471	25.6406	24.9846	27.0949	27.1696	26.6347	27.8536	28.1774
hsa-miR-142-5p	33.2286	29.4869	30.475	29.4622	29.7613	31.5496	30.6928	29.7729	30.2801	30.8322	29.5969	30.9262	30.9927	31.162	31.7656	32.42	31.3758	31.1863	31.9985	33.0582	32.4485	31.5276	31.3285	30.2286	31.1762	28.5232	33.368	32.574	32.6746	31.3913	32.4996	29.6593	30.0684	30.4048	30.8959	31.6555	31.7085	31.6111	31.157	31.2358
hsa-miR-143	27.1455	25.5039	27.1864	25.2666	26.5656	25.5676	28.2822	26.7571	28.7684	26.2871	25.863	27.0785	27.9383	28.2723	29.6124	26.5327	29.6256	28.45	28.9245	31.306	28.3625	30.7289	30.4809	29.0602	27.8119	29.1057	29.7361	28.3034	28.0233	29.0419	29.0497	26.6881	27.6014	25.573	26.0981	26.1054	29.4741	27.4685	30.1788	30.5658
hsa-miR-144	35	35	35	35	35	35	35	35	35	35	35	35	35	35	35	35	35	35	35	35	35	35	35	35	35	35	35	35	35	34.2961	35	35	35	35	35	35	35	35	35	35
hsa-miR-145	24.9139	24.5419	25.6225	24.7423	25.1044	23.4821	26.6567	24.6405	27.0898	24.3914	23.7548	24.694	25.2958	26.1828	28.8585	25.489	28.4368	27.0175	28.1396	29.9465	25.9055	28.6584	28.7829	27.9342	24.7386	27.4334	27.92	26.7259	26.5581	27.895	28.3234	24.9065	26.0507	24.534	25.0717	25.1838	27.8117	25.6425	34.4596	28.5479
hsa-miR-146	27.2544	26.3073	27.6703	26.6198	27.2992	28.5381	26.7686	27.6368	28.3326	28.6462	27.9565	28.462	28.4264	29.0671	28.5753	29.5873	25.804	29.5118	29.3868	31.0954	28.1567	28.5651	28.8169	26.9223	28.4587	27.0813	26.2317	29.5211	29.9156	27.6043	30.1548	27.8649	28.0642	27.5604	27.4512	29.0856	29.622	29.2285	28.0277	28.2226
hsa-miR-147	35	35	35	35	35	35	35	35	35	35	35	35	35	35	35	35	35	35	35	35	35	35	35	35	35	35	35	35	35	35	35	35	35	35	35	35	35	35	35	35
hsa-miR-148a	26.9606	27.1061	25.8909	27.1755	27.3729	29.4938	26.7447	27.5532	27.7263	26.4316	25.8337	26.4812	27.4309	27.498	29.4294	27.1598	29.2185	29.4067	28.6983	25.2487	28.0952	25.0542	29.552	27.4132	26.9756	27.3239	28.9779	27.7711	26.644	27.2308	28.7216	27.1688	27.4688	26.7861	27.7967	27.532	27.3325	24.2634	28.6697	29.0277
hsa-miR-148b	29.9411	29.827	29.8172	30.7068	30.7021	30.8647	30.776	29.9397	30.4262	28.4912	28.4035	28.6978	29.9867	30.6507	31.1891	31.1351	32.5889	29.8623	32.5702	29.9976	30.3715	29.9649	29.788	30.9318	29.0827	29.7129	31.9339	30.8368	30.8857	30.0618	31.2079	29.8338	30.7869	30.0887	30.529	31.222	30.3028	29.9244	28.5031	28.2448
hsa-miR-149	31.9902	30.2003	32.2351	30.6385	32.0225	30.0612	30.6447	30.9025	32.3911	29.9757	28.848	29.7026	29.7908	32.4225	33.0314	30.1693	34.2684	27.869	31.9876	33.5933	31.6993	33.2706	26.0032	28.9658	29.1017	32.4997	32.9812	29.2976	30.9669	31.4246	31.8065	31.5559	32.6349	29.0953	30.55	30.0915	30.1807	32.3795	24.7984	25.0452
hsa-miR-150	25.4263	25.1944	27.076	25.9508	26.7067	26.9743	26.5156	26.2157	26.1825	25.9308	24.9053	26.6626	25.2786	27.2561	27.4827	26.2405	22.1534	28.3764	26.5838	29.4164	25.739	28.3513	27.3431	24.3455	25.4767	25.7107	23.6905	28.6123	27.9619	26.9385	26.5867	26.0775	25.7749	26.6755	25.9518	26.3714	27.5814	27.5355	27.3006	27.2636
hsa-miR-151	29.2507	28.0144	29.0872	28.4478	29.2265	29.2417	29.527	34.4555	29.0455	28.3081	27.3797	28.0557	27.8218	29.3583	29.1333	28.4579	30.3387	28.9579	29.4619	30.3059	29.1138	29.569	26.9656	30.3649	27.5442	28.8978	29.4878	28.6176	28.5978	28.6504	28.5241	28.8796	29.4205	28.1356	28.9218	28.5076	29.1144	29.1345	27.5641	27.0499
hsa-miR-152N	27.6767	26.2497	27.4176	26.5925	27.2887	27.0141	27.7767	26.1902	27.0715	26.4806	25.6559	26.4496	25.7509	28.1135	27.6309	27.419	28.7753	27.2326	28.2692	29.2072	27.548	27.7766	27.8154	28.3937	25.6082	28.4109	28.596	27.3007	28.0133	27.39	26.2219	27.7337	28.4854	26.418	26.7352	26.7978	27.6465	27.732	27.6976	27.7854
hsa-let-7a	26.1031	25.2571	26.3375	25.7489	26.6994	26.0712	27.4449	25.9142	26.2391	23.8679	23.0169	23.6731	24.8646	26.0755	25.7579	24.8821	27.2573	27.026	26.7862	27.4721	25.8918	26.5699	25.1666	25.1411	25.1088	25.5546	26.6032	25.9684	25.0333	25.3208	25.072	26.2955	26.7929	25.169	25.9096	25.3746	26.3883	25.9912	24.6251	24.8483
hsa-miR-16	23.6608	22.1326	24.0746	23.1831	24.2924	23.9111	24.0685	21.5827	23.2322	23.9687	22.7328	24.0799	23.2919	24.6894	23.772	23.1851	23.9508	23.8783	24.4107	25.5895	23.992	24.586	22.9354	23.0753	22.9017	23.4587	22.7931	23.7608	24.7847	24.1103	22.7982	23.9231	24.3347	23.0464	22.9246	23.8932	24.2895	24.2342	23.6096	23.2198
hsa-let-7a	25.0634	24.3619	25.7245	24.5832	25.7227	25.2658	25.6387	24.8019	23.9616	23.1021	22.1029	22.8629	23.9701	25.4875	24.4729	24.1869	27.044	26.6158	26.4069	27.0283	25.9162	26.2114	24.744	25.2308	23.936	24.8318	25.6729	25.1502	24.7355	23.8826	24.0624	25.8098	25.5811	24.2677	24.5755	24.7335	25.638	25.8109	24.2048	24.4221
hsa-miR-16	23.0855	21.7718	23.2423	22.5179	23.4346	23.3212	23.2303	21.0365	22.6559	23.3126	22.0422	23.3699	22.8202	24.3025	23.1672	22.6733	23.6798	23.6811	24.0808	25.4465	23.8853	24.4355	22.5345	22.689	22.2988	22.6273	22.0285	23.4436	24.1123	23.2357	22.1149	23.5003	23.8676	22.6489	22.1146	23.6406	23.6692	23.7616	22.9912	22.8253
hsa-miR-153	33.6144	32.6428	31.6905	32.4696	34.1596	34.4321	32.699	34.1089	33.4135	33.9575	32.7111	34.4097	33.9128	34.5864	35	34.5543	34.5986	35	34.6509	33.3387	35	35	28.4814	34.8668	34.0724	34.8117	34.0088	32.2285	32.7731	34.7174	33.9821	34.0159	33.8046	34.1465	34.1497	34.2567	33.9862	31.3525	27.4869	27.7466
hsa-miR-154	35	35	35	35	35	35	35	35	35	35	34.6692	35	35	35	35	35	35	33.6872	35	35	35	35	34.6244	35	35	35	35	35	35	35	35	35	35	35	35	35	33.72	35	32.7269	33.1997
hsa-miR-154*	35	35	35	35	35	35	35	35	34.9074	35	33.8612	35	35	35	35	35	35	32.6159	35	35	35	35	32.6495	35	35	35	35	35	35	35	35	35	35	35	35	35	34.5217	35	30.7353	31.4462
hsa-miR-155	28.8494	28.4152	29.4228	28.8535	29.8601	30.6522	29.7646	30.4073	30.4101	31.5992	31.0184	30.6602	30.8787	31.4581	31.1434	31.6977	28.0193	33.3511	32.5408	34.4542	34.4134	33.2724	31.75	29.1708	30.176	28.6984	27.9153	30.9568	30.745	30.0182	31.948	28.9146	29.5933	29.726	29.2368	31.4272	31.5305	31.4582	31.6076	31.5591
hsa-miR-181a	27.7287	27.9938	28.3907	28.6704	28.108	28.6855	28.467	27.3909	28.0034	26.4812	25.8833	26.4583	27.2786	27.6634	28.9645	28.8482	29.4038	26.1806	30.0911	30.317	28.3202	29.3533	24.3981	25.2852	26.364	25.292	27.1127	28.5251	28.3307	27.265	28.6815	27.2244	27.4861	28.508	28.6163	29.4162	27.8409	29.1851	23.8664	23.4538
hsa-miR-181bN	28.7082	28.3668	28.8	28.641	28.8788	29.3955	29.6568	28.6231	28.9906	27.4937	26.4543	27.5322	27.7731	29.0924	29.683	34.684	29.7617	27.7066	30.5565	31.1445	29.6321	30.3715	24.2913	25.6763	26.9299	27.0264	27.2332	28.6045	28.9705	27.756	29.4801	28.2787	28.6414	29.0952	29.1059	29.797	28.7777	29.5186	24.9723	24.6194
hsa-miR-181c	32.3161	32.227	31.8457	31.8404	32.3291	32.6017	33.0963	31.7928	32.6664	31.1284	30.6611	31.3458	31.6968	32.4958	33.3601	33.1217	34.4672	32.2056	34.8172	34.9893	35	34.3379	29.0067	30.1375	31.0872	29.7267	31.8757	33.1575	32.5003	31.365	34.0564	31.8445	32.2495	32.5239	32.7257	33.311	33.0424	33.2764	29.5913	27.9577
hsa-miR-182	30.6471	30.0265	29.7497	31.3598	32.5077	31.199	29.945	28.8382	30.9389	33.1414	32.2072	34.0306	33.6084	32.1796	31.8155	34.5282	33.591	31.5742	31.3128	30.5605	35	34.1211	29.2215	28.4376	32.7161	30.012	32.1283	30.5954	34.9677	30.2717	30.6758	30.8775	30.9767	30.1476	30.0896	33.1434	31.3348	29.5501	33.2249	33.4671
hsa-miR-182*	35	35	35	35	35	35	35	35	35	35	35	35	35	35	35	35	35	35	35	35	35	35	35	35	35	35	35	35	35	35	35	35	35	35	35	35	35	35	35	35
hsa-miR-183	35	35	34.3287	35	35	35	34.822	34.4768	35	35	35	35	35	35	35	35	35	35	35	35	35	35	33.348	32.5769	35	34.077	35	35	35	35	35	35	35	34.9987	35	35	35	35	35	35
hsa-miR-184	35	35	35	35	35	35	35	35	35	35	35	35	35	35	35	35	35	32.0069	35	35	35	35	32.0189	35	35	33.3225	35	32.6361	35	32.7755	34.4451	35	35	34.2147	34.8902	35	35	35	32.1981	31.6988
hsa-miR-185	35	33.3417	35	34.731	35	35	34.5205	33.2739	34.0726	33.9881	32.8543	33.8348	35	35	35	35	35	35	35	35	35	35	35	35	34.5291	35	35	35	35	35	35	35	35	34.9982	34.1992	35	35	35	33.1211	32.9622
hsa-miR-186	27.521	26.4362	27.7596	26.6759	27.3076	27.2796	27.5707	26.545	27.1853	27.0443	25.8387	26.9242	26.2765	28.1277	28.4473	26.5003	28.0394	27.5306	28.2972	29.5491	28.1274	28.2542	27.2404	28.0113	25.8511	27.2314	27.2155	27.4614	27.4036	27.2506	26.7467	27.4604	27.6997	26.3239	26.8199	27.1157	27.9714	27.7384	27.5975	26.9808
hsa-miR-187	29.0468	28.1537	29.4586	31.2638	33.6724	28.8027	29.5545	30.8835	35	27.9193	31.0319	27.9573	33.2043	29.8606	34.5402	31.6854	35	35	35	35	35	34.1952	32.0807	35	31.6362	31.5515	34.5028	28.7463	35	29.4011	33.4544	28.9254	30.0216	29.0163	29.6897	29.6091	33.5819	31.9843	30.2405	30.3426
hsa-miR-188	33.0646	32.0525	32.9363	32.1767	33.6835	33.6691	33.4874	32.8515	32.217	32.1813	31.4746	32.1766	32.4094	33.1354	33.5172	32.7448	34.5693	32.3015	34.703	35	33.7735	34.3349	34.1512	33.5849	31.8492	32.6141	32.0454	31.8531	31.7561	30.091	30.9113	32.1595	33.0545	32.255	32.6676	33.4577	32.994	27.1401	28.759	28.6762
hsa-miR-189	35	34.2174	35	34.5502	35	34.7597	35	34.8161	35	32.9841	31.847	33.0257	32.7137	35	35	35	35	35	35	35	35	35	34.5852	35	32.0067	35	35	35	35	33.7943	33.4372	34.9343	35	33.3351	33.839	34.4999	35	35	34.3698	34.6662
hsa-miR-190	33.2225	34.0314	32.8759	31.9631	32.9914	33.2428	34.3809	31.0343	32.0632	32.1769	31.6025	32.4697	30.9657	33.6239	35	33.3633	35	35	34.1955	35	35	35	31.1364	34.8301	31.2681	33.3522	34.6516	34.0643	33.8716	29.3846	32.7959	32.75	32.6264	33.427	32.5726	32.4823	35	33.9299	31.1607	31.6462
hsa-miR-191	26.9301	26.3281	27.2852	26.7825	27.6006	27.5536	27.3289	26.2467	27.2812	26.6447	25.6819	26.3837	26.5504	27.4394	27.5608	26.4969	27.8269	26.0134	27.8786	29.2344	27.251	27.3953	25.4929	27.2035	25.9191	26.6908	26.6498	26.6757	26.754	26.6214	27.1058	27.0952	27.0079	26.1429	26.4865	26.8773	26.9885	27.3017	25.2874	25.324
hsa-miR-192	22.6909	23.687	23.4901	23.9741	24.8526	28.9847	30.418	29.8172	31.2459	30.7265	29.6866	31.1072	30.0632	30.9508	30.1447	29.3938	30.8174	28.5175	31.9682	26.6716	32.4445	23.6239	28.8748	30.1414	29.905	30.154	29.7723	29.0715	30.3636	23.5237	29.915	22.4084	21.2915	26.1061	30.172	29.7475	31.5321	24.6637	28.6258	28.7449
hsa-miR-193	31.467	29.0616	32.0356	29.6385	31.0365	30.9815	31.1946	32.0063	29.7388	31.1533	30.4149	31.3808	30.0788	32.3099	31.891	30.2089	34.2833	32.2001	32.0293	32.2555	31.7086	32.8585	33.9058	32.4083	30.3044	31.2759	31.8164	32.3946	31.0708	30.192	30.5176	31.4719	32.2446	30.0334	30.2576	29.9397	31.8431	31.0123	32.1082	32.2972
hsa-miR-194	23.2467	25.0372	24.0589	24.6755	25.2041	29.5661	30.8508	29.4875	30.7922	30.5317	29.4371	30.6374	30.36	31.3613	31.0695	29.9137	32.0937	30.1687	32.8873	28.7054	35	24.5894	31.438	30.5738	30.2893	30.61	30.5404	29.9829	30.4461	23.8959	30.5964	23.1476	21.5384	26.6665	30.2701	30.5015	32.1565	25.447	29.1714	29.3289
hsa-miR-195	24.8877	23.4327	24.8019	23.6087	24.91	24.8574	25.1941	23.5387	24.4691	24.3079	23.719	24.1919	24.4933	25.4398	25.3392	23.3929	26.2632	27.7315	24.9722	27.2607	25.5898	26.3907	24.9827	25.5062	24.1399	24.4099	24.5457	25.2044	23.3593	24.6833	25.0374	25.037	25.7179	23.9756	24.0538	23.2816	24.8473	26.0243	24.6255	24.6547
hsa-miR-197	29.2613	29.7322	29.5935	29.8439	29.7379	30.0584	29.4373	27.6932	29.5803	27.4385	26.1945	27.2526	27.5775	30.0712	30.4847	29.3652	31.4155	30.4983	31.4813	32.2978	29.6786	31.1323	27.2125	30.3499	27.0993	28.8747	29.9853	30.1864	29.5047	29.827	29.1546	29.3817	29.4629	29.2206	29.7368	28.5962	29.5706	27.6154	25.9559	26.2851
hsa-miR-198	35	31.8536	35	33.2985	35	34.9682	34.1003	32.8163	31.0458	33.7762	35	34.6594	35	35	35	35	35	32.1425	34.2353	35	34.2657	35	35	35	35	35	35	35	35	35	35	34.4401	35	32.9182	33.2241	34.7723	35	35	34.4792	33.8202
hsa-miR-199a	28.7184	27.2029	29.3382	27.0158	27.7351	28.9591	28.8515	27.5141	26.7159	27.1639	27.3829	27.3423	28.4365	29.0954	29.9446	27.5727	29.709	27.63	28.9708	30.4632	29.1478	29.2626	33.4709	29.5917	28.274	28.8454	28.5076	27.8444	26.6362	27.4561	29.2318	28.4883	28.851	28.2154	27.257	26.89	28.27	29.6979	31.4403	32.1297
hsa-miR-199a*	25.4384	23.8388	25.7883	23.9932	24.8983	26.0041	25.0403	24.3827	23.8886	23.6517	23.2319	23.4769	24.5819	26.0839	26.1397	24.4067	27.4401	25.1874	25.8731	27.5952	25.8105	26.7936	29.1185	26.3722	24.8909	26.0018	25.571	25.4386	23.7922	24.9567	25.999	25.5948	25.9971	23.8808	24.3146	23.7634	25.8096	26.5907	28.673	29.6631
hsa-miR-199b	28.7324	27.4822	29.1334	27.3712	27.8931	29.0109	28.2584	26.9381	26.4449	26.9308	27.2429	27.3342	27.7736	28.6766	29.6898	28.5754	30.3314	27.9254	28.24	30.6851	28.9346	31.2568	33.6395	29.1583	28.2565	28.2934	30.3741	28.6714	28.2544	29.6024	28.4805	30.1194	29.7434	27.442	27.1637	27.1841	29.7831	29.6105	32.2925	32.9554
hsa-miR-199-s	26.3234	24.7689	26.7606	24.6373	25.7396	26.7725	26.3885	25.6855	25.4014	25.5911	24.7784	25.4433	25.9879	27.14	27.5852	24.9622	27.7934	26.0379	27.1014	28.1644	27.0926	27.897	31.4853	27.7786	25.8719	26.5721	25.6362	26.1413	24.3159	25.5982	26.9472	26.2935	26.779	24.8078	25.1827	24.5622	26.6007	27.4979	29.5167	30.3398
hsa-miR-200a	27.0047	27.7205	26.3268	27.0104	27.5267	29.2443	26.8273	32.6147	33.1869	33.9915	34.4136	34.2461	34.6663	27.1131	29.2052	32.2476	35	35	30.384	27.6418	35	30.6214	32.612	28.0667	35	27.2778	32.4286	29.0848	34.3901	25.3904	33.3443	26.4825	25.5261	27.2413	29.3744	30.2569	34.6236	25.546	31.3099	32.4444
hsa-miR-200bN	25.534	25.2688	24.5225	25.0684	25.9066	27.3343	24.9164	30.7186	31.3566	32.3663	32.6555	32.5019	33.3026	25.73	27.185	29.9713	34.1195	29.9874	28.5965	26.8347	33.0986	29.2737	31.3584	26.8507	33.9529	26.2158	30.9257	28.0205	32.4956	24.9009	32.1073	25.1618	24.7421	25.3806	27.604	28.7001	32.8322	24.5422	29.9315	31.2929
hsa-miR-200cN	24.2549	25.2533	24.0797	24.9093	25.5383	25.9663	24.2938	29.6886	31.4815	31.8332	31.1208	31.6034	33.5421	24.409	25.6215	29.1053	32.5432	23.7066	26.9326	24.8868	32.3954	30.399	31.1381	26.8777	32.4911	24.2795	29.1436	27.4589	30.9768	25.7285	31.468	24.3048	23.5155	24.5262	26.4775	27.5832	31.5694	23.8808	29.7803	31.368
hsa-miR-203	30.0414	31.037	29.3366	29.4848	29.9377	24.7013	28.322	30.5359	33.6325	30.9192	31.5971	29.7933	32.301	30.3917	30.3448	30.7916	35	28.278	31.7329	32.1011	33.82	31.3538	30.5558	29.2871	31.8392	27.5286	32.3978	31.6037	31.0138	29.398	34.3831	29.7418	30.2514	29.2355	29.9323	28.1763	32.1077	27.3848	28.5307	29.0361
hsa-miR-204	32.0409	30.6395	30.7632	30.0118	31.4624	31.8914	31.2102	28.3493	31.2794	27.1786	30.4016	27.443	30.0938	31.1674	30.8528	26.5701	32.3198	30.0742	31.2056	32.3046	31.5108	30.795	24.9542	30.1896	30.3492	32.2504	29.6056	26.0397	27.8005	23.5576	30.505	29.8789	29.9877	27.7552	28.9909	27.2329	29.6539	28.37	25.1584	25.4335
hsa-miR-205	35	35	35	35	35	25.2084	26.4996	31.3698	34.1689	35	33.9779	35	35	35	34.0286	35	35	27.8873	27.2279	35	35	35	35	25.5606	35	30.1277	35	29.4508	35	32.8289	34.0196	35	35	25.5902	27.5291	27.7058	32.4128	29.6227	35	35
hsa-miR-206	35	33.259	33.8057	33.1423	35	34.179	31.9133	31.0507	33.4977	33.9059	33.9756	35	35	35	24.2167	31.4732	35	35	29.2749	35	35	35	32.9637	31.228	34.4327	35	33.8177	28.365	35	32.0288	21.1712	33.2971	33.9743	29.1749	27.6811	31.604	31.5477	32.9336	33.3794	33.5531
hsa-miR-208	35	35	35	35	35	35	35	35	35	32.748	34.8685	33.2073	34.9536	35	35	35	35	35	35	35	35	35	35	35	35	35	35	35	35	35	35	35	35	35	35	35	35	35	35	35
hsa-miR-210N	29.999	28.1614	28.7165	29.1671	29.5566	27.402	29.335	28.9324	29.9227	28.4581	27.9422	28.0836	28.1881	28.6789	31.1563	30.0416	32.464	28.7977	32.2899	31.5072	30.4719	30.0727	29.5214	31.4735	28.0659	28.7359	31.2455	29.3896	30.4958	29.0475	29.3226	27.9916	30.0126	29.1261	29.8156	28.9105	30.6757	29.1122	27.8663	27.9125
hsa-miR-211	35	35	35	35	35	35	35	35	35	32.9993	35	34.9296	35	35	35	35	35	35	35	35	35	34.9534	33.5731	35	35	35	35	35	35	32.3591	35	35	35	35	35	35	35	31.1831	31.5847	30.9334
hsa-miR-213	33.7907	33.1075	34.5466	34.2373	34.296	35	34.8799	33.6573	33.8461	32.9894	31.8041	33.0898	32.7753	34.6097	35	35	34.8475	32.4601	35	35	35	35	30.5624	31.7633	32.3698	32.4445	32.4369	34.7758	35	32.5766	35	33.9639	33.5726	34.4588	34.9082	35	34.0371	35	30.4001	30.1473
hsa-miR-214	27.1295	26.7985	27.6684	26.4697	26.4158	27.5436	27.3944	25.3481	26.2995	25.7564	26.3486	25.4278	26.638	27.5196	28.285	26.5092	30.122	27.9382	28.2924	30.1023	27.1552	28.9208	31.2262	28.7347	26.1577	27.8629	28.4581	26.8861	25.9264	28.4155	28.5177	26.876	28.9965	25.9139	26.0789	25.8067	27.1339	28.7041	30.2056	30.8305
hsa-miR-215	25.8733	27.9707	26.8263	29.6282	30.2564	32.6144	35	34.6079	33.9546	34.6634	34.2905	35	35	35	35	35	35	35	35	34.7844	35	31.7757	35	35	35	35	35	34.7352	35	30.9605	35	25.1367	23.5398	28.9468	34.2104	35	35	31.8967	35	35
hsa-miR-216	35	35	33.4774	35	35	35	35	35	35	35	35	35	35	35	35	35	35	35	35	28.7433	35	35	35	35	35	35	35	35	35	34.2187	35	35	35	35	35	35	35	35	35	35
hsa-miR-217	35	35	35	35	35	35	35	35	35	35	35	35	35	35	35	35	35	35	35	32.1415	35	35	35	35	35	35	35	35	35	35	35	35	35	35	35	35	35	35	35	35
hsa-miR-218	28.9327	28.1359	29.8599	28.4262	29.9667	28.3486	29.6574	27.7398	29.5021	27.9954	28.4377	26.8188	28.8859	29.3518	29.893	28.1806	31.0332	28.9457	31.0075	32.0942	29.1527	32.7801	26.5859	29.9142	27.8669	27.7495	28.3035	29.9953	30.4207	28.2212	30.5035	29.5143	30.3671	28.0453	28.1307	27.6514	28.2623	30.0679	25.0716	25.5127
hsa-miR-219	35	35	35	35	35	35	35	35	35	35	35	35	35	35	35	35	35	35	35	35	35	35	28.8667	35	35	35	35	35	35	35	35	35	35	35	35	35	35	35	27.9594	26.9848
hsa-miR-220	35	35	35	35	35	35	35	35	35	35	35	35	35	35	35	35	35	35	35	35	35	35	35	35	35	35	35	35	35	35	35	35	35	35	35	35	35	35	35	35
hsa-miR-221	27.8862	26.1244	27.7068	27.2339	27.9226	27.666	28.2727	27.7252	27.2222	27.9867	23.0363	27.9142	26.2709	28.0677	29.311	27.7721	30.1223	25.7027	29.6601	30.3216	28.2952	30.144	25.3923	28.5869	23.8792	27.981	28.664	27.7003	28.8397	26.7843	28.4634	27.2816	27.9142	25.4044	26.4823	28.062	29.7363	29.2859	23.8858	24.1664
hsa-miR-222	25.6648	24.921	26.1715	25.3442	25.9584	25.461	25.8926	25.6694	25.8275	26.3719	23.3707	26.3109	25.6986	25.4855	26.8549	24.3405	27.2413	24.5257	27.141	28.572	25.7312	28.6986	24.3933	26.3785	23.9679	25.2986	26.2576	26.2703	25.3898	25.7611	27.2123	25.6766	26.0891	23.5588	24.6354	25.1196	27.8002	27.0461	22.6377	23.1925
hsa-miR-223	25.229	25.2934	26.0454	25.0525	25.6748	26.4617	24.3302	25.1382	25.826	27.2297	24.2388	26.7908	26.3391	26.774	27.0622	26.8669	26.8386	25.1482	27.0639	28.5846	27.1026	26.64	25.9238	27.0353	24.3714	22.5496	22.5165	28.17	27.4126	26.5503	27.2692	26.5816	26.5033	25.94	24.4614	27.0636	25.9041	27.6683	26.2105	26.6537
hsa-miR-224	31.6631	31.0889	33.0052	31.1369	31.0619	30.6467	31.9352	29.5124	28.3152	30.364	29.1453	30.8754	30.2497	32.9029	32.4719	32.0618	33.5738	27.8387	31.0123	33.089	28.2164	32.8248	33.3815	32.2212	29.9796	32.0865	32.1327	32.8817	34.2104	31.9033	33.4421	31.0215	31.565	30.1699	30.2233	31.0454	32.1367	33.5737	33.8217	34.2405
hsa-miR-296	32.3503	31.5796	32.8709	31.8414	32.4055	32.3525	32.2084	31.0885	31.906	30.2864	29.2927	30.3573	30.3505	32.1514	31.8787	30.1139	33.0396	32.3096	33.1001	33.6978	35	33.1609	31.6254	32.2881	29.6635	32.0918	32.2384	31.1335	31.6278	32.759	30.2503	32.4186	32.9794	31.6946	31.8036	32.9631	33.5668	32.9243	31.3292	31.1653
hsa-miR-299	32.4698	31.8614	33.7208	33.1507	32.5126	34.019	33.148	31.935	31.5764	32.0691	31.295	32.474	31.9499	32.7122	32.2429	31.6167	35	29.3549	33.1348	34.3726	32.9638	34.0852	29.07	33.291	31.7798	34.2112	32.6351	30.4886	30.2439	33.2054	31.503	32.5553	33.5231	31.8551	31.8879	30.5795	29.3559	32.2089	27.9251	28.216
hsa-miR-301	32.0193	33.7694	33.6813	32.1749	32.499	32.7296	34.742	33.3313	34.4003	33.244	31.2027	33.2397	30.958	32.3198	35	34.1784	34.0508	31.0183	35	34.453	35	34.7481	31.6815	34.5318	31.8515	31.4086	32.3859	32.9435	34.3754	31.4949	33.5419	31.562	31.9125	32.5362	32.1906	32.6843	33.9655	34.4348	28.318	28.2102
hsa-miR-302a	35	35	35	35	35	35	35	34.8722	35	34.3931	30.9849	32.9298	31.1713	35	35	35	35	35	35	35	35	35	35	35	29.6913	35	35	34.5406	35	35	34.5483	35	35	35	35	35	35	35	35	35
hsa-miR-302b	35	35	35	35	35	35	35	34.6876	35	33.9665	30.6746	32.712	30.5113	35	35	35	35	35	35	35	35	35	35	35	29.3827	35	35	34.4352	35	35	35	35	35	35	35	35	35	35	35	35
hsa-miR-302b*	35	35	35	35	35	35	35	35	35	35	35	35	35	35	35	35	35	35	35	35	35	35	35	35	35	35	35	35	35	35	35	35	35	35	35	35	35	35	35	35
hsa-miR-302c	35	35	35	35	35	35	35	35	35	34.6634	31.9497	33.5084	33.5923	35	35	35	35	35	35	35	35	35	35	35	30.8576	35	35	35	35	35	35	35	35	35	35	35	35	35	34.8637	35
hsa-miR-302c*	35	35	35	35	35	35	35	35	35	35	35	35	35	35	35	35	35	35	35	35	35	35	35	35	35	35	35	35	35	35	35	35	35	35	35	35	35	35	35	35
hsa-miR-302d	35	35	35	35	35	35	35	34.6189	35	33.8786	30.554	32.9438	30.6644	35	35	35	35	35	35	35	35	35	35	35	29.166	35	35	35	35	35	34.9324	35	35	35	35	35	35	35	35	35
hsa-miR-320	26.7628	25.4293	27.0438	25.8627	26.5063	26.47	26.1769	26.0046	26.4745	26.0104	25.0284	25.9381	26.7316	26.8264	27.1485	25.7751	28.8239	25.1787	27.8174	29.1058	27.4751	27.9456	26.7111	27.9883	25.9656	26.599	26.9386	27.4483	26.086	26.9553	27.6906	26.3564	26.7246	25.8103	26.0036	26.3249	27.0908	27.211	25.9001	25.8294
hsa-miR-321	24.8796	23.0645	23.6061	23.1574	25.0759	25.9329	24.6232	23.9694	23.573	24.3	24.5813	25.0641	24.8598	27.1708	25.5079	27.6608	27.0611	23.9497	25.56	25.8752	25.5182	24.3851	23.2049	24.387	25.0083	25.269	25.331	26.091	28.5077	25.6076	24.2616	22.9992	23.8821	24.3214	23.6461	26.4717	24.5218	24.4773	22.7308	21.1686
hsa-miR-323	33.9853	31.8872	34.3788	32.842	33.5642	34.9776	35	33.8035	33.1496	33.8089	33.4945	33.7223	34.0534	35	35	35	35	30.8295	35	34.5716	35	34.8739	27.4313	34.6484	35	35	33.0031	32.364	33.5356	34.8387	35	33.7386	34.4384	33.043	33.5347	34.685	28.8363	34.0368	26.2604	26.662
hsa-miR-324-3p	29.9887	28.0058	29.9835	28.8164	30.0498	29.6564	29.6477	28.7393	28.9867	28.4031	28.0016	28.1988	29.3852	30.3753	30.1102	30.1245	31.6259	30.3652	30.6411	32.8807	31.335	31.1275	27.8907	30.0335	28.9799	29.5178	30.1749	30.1136	30.3965	29.538	29.4857	29.5484	30.2084	28.5975	29.0741	29.9561	29.4899	30.9196	27.3183	27.4979
hsa-miR-324-5p	29.7524	28.9417	30.3836	29.5048	30.3851	29.7579	30.5817	30.4033	30.6309	28.7939	28.0698	28.4879	28.9272	30.5634	30.9575	29.8988	31.7943	29.6824	32.1215	32.4701	31.1813	30.7691	27.1388	30.5653	28.7067	29.4753	29.9386	30.0247	30.6013	28.7003	29.9974	29.8519	30.1148	29.0277	29.7697	30.6725	29.5106	30.9515	26.3624	26.7017
hsa-miR-325N	35	35	35	35	35	35	35	35	35	35	35	35	35	35	35	35	35	35	35	35	35	35	35	35	35	35	35	35	35	35	35	35	35	35	35	35	35	35	35	35
hsa-miR-326	35	34.4929	35	35	35	35	35	35	34.5838	35	34.4245	35	35	35	35	35	35	35	35	35	35	35	33.7721	35	35	34.164	34.9541	35	35	35	35	35	35	35	35	35	35	34.7936	32.2793	32.6357
hsa-miR-328	31.0836	30.4723	32.1573	30.8319	30.8374	30.5314	29.8977	28.819	30.3853	28.9727	28.1698	28.8046	29.4156	30.5292	31.2978	29.4351	32.6963	32.569	31.8557	33.2568	30.9531	31.449	27.0408	30.8205	28.6692	30.0877	31.182	30.2313	29.4138	31.5948	29.3941	30.4193	32.1263	30.0433	30.1335	30.0999	29.28	30.4886	25.4333	25.8918
hsa-miR-330	35	35	35	35	35	35	35	35	35	35	35	35	35	35	35	35	35	35	35	35	35	35	29.8785	35	35	35	35	35	35	35	35	35	35	35	35	35	35	35	29.9103	29.8319
hsa-miR-331	30.1002	30.1924	31.015	29.7034	30.8111	29.3198	30.4852	28.9997	30.4542	28.8823	28.0579	28.7301	28.4595	30.3588	30.8657	31.5494	31.4692	29.3513	31.1838	32.0912	31.1085	30.6631	27.5425	30.7307	28.0346	29.7009	30.2132	29.9663	30.8625	29.896	27.9856	29.9663	30.6232	29.4065	29.2211	30.7425	29.2831	31.1633	25.8366	26.411
hsa-miR-335	30.4242	28.3956	30.4162	28.4437	28.8087	31.827	30.3778	27.6834	26.1754	27.9913	28.4077	28.5465	28.3597	30.1281	29.6664	28.614	31.2791	26.2973	28.5059	30.8813	26.6604	30.3762	28.2476	29.5001	29.5495	28.9763	27.8007	29.8742	29.3329	29.2887	31.2409	29.8134	30.3784	29.6656	28.8992	30.0052	28.8391	31.3329	26.7171	27.3281
hsa-miR-337	35	35	35	35	35	35	35	35	35	35	35	35	35	35	35	35	35	35	35	35	35	35	35	35	35	35	35	35	35	35	35	35	35	35	35	35	35	35	35	35
hsa-miR-338	31.63	31.2884	32.6167	33.0825	33.5795	32.5221	33.816	33.2808	35	32.1822	30.9108	32.8652	32.3179	35	33.6057	35	35	35	35	33.7126	35	35	28.3526	35	31.5665	30.9556	30.4973	34.0937	35	32.4719	34.259	30.9782	29.6448	32.4174	33.9051	33.3773	33.7228	32.7018	27.1467	26.0395
hsa-miR-339	29.6402	29.8147	30.5196	29.4083	30.5301	30.5922	30.393	29.5582	30.2957	30.6146	30.2539	30.5762	30.3914	30.8693	32.2264	29.3143	30.3689	29.7746	30.8457	31.0414	29.6142	31.1887	29.0246	30.8801	30.012	30.1731	29.5224	30.0057	29.869	29.6402	30.8249	30.0535	30.833	29.677	29.6708	30.1648	30.3033	30.5176	29.6684	29.1137
hsa-miR-340	32.8577	32.8553	33.5577	32.5976	33.2862	32.5248	33.5704	31.8159	32.6856	31.7799	30.0953	31.6585	31.4648	34.3207	34.5932	33.4822	34.6544	33.2831	34.4945	35	32.58	32.4975	28.8491	34.2651	30.7069	32.6962	32.9046	33.1225	34.0595	32.7384	31.8133	33.0459	33.7623	32.7293	32.6864	33.2429	33.4024	33.0686	29.1041	29.0834
hsa-miR-342	27.7316	27.4333	28.9521	28.2592	28.4143	28.6528	29.0563	27.5518	28.5125	27.654	26.8492	27.5318	27.9384	28.5788	30.3775	28.4922	27.3917	29.0479	29.4777	31.4222	29.1477	29.2875	25.6662	27.0112	27.3349	27.745	27.6537	28.9529	28.7436	28.3148	28.7485	28.2486	27.7626	27.7951	28.1339	28.4827	28.6503	29.2237	25.1353	25.2495
hsa-miR-345	30.1777	30.1207	29.8809	30.4154	30.927	30.4397	29.7831	29.7271	30.0697	29.9363	28.9348	29.4803	29.1442	29.9254	29.4513	29.5151	31.3302	31.8918	30.6339	32.6865	29.8631	29.6987	28.4484	30.2909	28.496	29.6036	29.7978	29.3447	29.3068	29.0091	28.0922	29.8473	30.7605	29.0079	29.3968	29.9694	29.9193	30.2132	28.5857	28.6529
cel-miR-124	35	33.4184	35	34.9296	35	35	35	35	35	34.8682	35	34.7342	35	35	35	35	35	35	35	35	35	35	24.522	32.1668	35	35	35	35	35	33.4498	35	35	35	35	35	35	35	33.9917	23.4883	23.7805
hsa-miR-367	35	35	35	35	35	35	35	35	35	34.7078	33.0233	34.2346	30.7793	35	35	35	35	35	35	35	35	35	35	35	30.6727	35	35	35	35	35	35	35	35	35	35	35	35	35	35	35
hsa-miR-368	35	35	35	35	35	35	35	35	35	35	35	35	35	35	35	35	35	35	35	35	35	35	35	35	35	35	35	35	35	35	35	35	35	35	35	35	35	35	35	35
hsa-miR-369	35	33.6909	35	34.5395	35	35	35	34.7422	32.9694	33.8136	33.079	34.1851	35	35	35	35	35	33.0607	35	35	35	35	33.0752	35	35	35	34.1076	34.9955	35	35	35	35	35	35	35	35	32.614	35	31.6436	32.2877
hsa-miR-370	35	33.6087	35	35	34.6556	35	34.378	33.3778	33.627	33.7705	34.1095	33.5809	34.4162	35	35	35	35	32.7665	35	35	35	35	30.3247	35	33.9805	35	34.0189	33.2124	33.9697	35	35	34.7109	35	34.5933	34.0885	34.6044	30.9934	35	29.1436	29.2264
hsa-miR-371	35	35	35	35	35	35	35	35	35	35	35	35	35	35	35	35	35	32.1484	35	35	35	35	35	35	35	35	35	35	35	35	35	35	35	35	35	35	35	35	35	35
hsa-miR-372	35	35	35	35	35	35	35	35	35	35	33.9233	33.3504	35	35	35	35	35	28.4666	35	35	35	35	35	35	34.5659	35	35	32.163	35	35	35	35	35	35	35	35	35	35	35	35
hsa-miR-373	35	35	35	35	35	35	35	35	35	35	34.1095	34.7794	35	35	35	35	35	30.127	35	35	35	35	35	35	35	35	35	33.0777	35	35	35	35	35	35	35	35	35	33.4161	32.9505	33.4702
hsa-miR-373*	35	35	35	35	35	35	35	35	35	35	35	35	35	35	35	35	35	35	35	35	35	35	35	35	35	35	35	35	35	35	35	35	35	35	35	35	35	35	35	35
hsa-miR-374	29.0102	29.1199	28.6097	28.6798	29.0748	28.4683	29.8265	27.5331	28.6357	28.8055	28.0189	28.8672	28.0427	29.5572	30.2216	28.4759	30.2309	28.9475	30.0909	31.4677	30.5787	29.7588	28.7396	29.9839	27.7699	27.8972	28.4009	29.2619	28.8525	27.968	28.3155	28.6658	29.0116	28.1794	28.2667	28.4222	29.2712	29.4775	28.0658	28.2079
hsa-let-7a	24.5478	24.0991	25.4006	25.7353	25.4309	24.5939	25.2259	24.4419	23.7529	22.8337	21.7111	22.5181	23.6005	25.1292	24.5731	23.7176	26.7115	26.607	25.9636	26.7371	28.2269	25.8412	24.4229	24.814	23.8809	24.539	25.2871	25.1722	24.3113	23.4837	23.9073	25.3229	25.184	23.8023	24.3339	24.2564	25.1729	25.4455	23.5674	24.2269
hsa-let-7b	25.5822	24.5254	26.3553	25.0725	25.9315	25.3461	25.8947	25.9855	23.9661	24.0271	23.6286	23.8736	25.0162	25.6832	25.648	24.1119	28.0041	29.3295	26.8032	26.9343	25.4531	26.8018	25.8187	25.873	26.0296	25.591	26.604	26.1435	24.4045	25.3032	25.3984	26.4542	26.3526	24.1814	25.3386	25.1394	25.7335	26.3332	24.7808	25.9112
hsa-let-7d	28.6234	27.3965	28.6515	27.6475	28.8741	28.3901	28.548	27.1715	27.7104	26.0523	25.2827	26.1724	27.3503	29.0999	27.722	27.532	31.1745	31.8561	30.2268	30.7294	29.084	29.681	27.5322	28.4871	26.805	28.2515	28.8978	29.0752	28.5111	27.8883	27.0309	28.9242	28.8041	27.7242	28.2278	28.4693	28.9884	28.8532	26.6739	26.7776
hsa-let-7e	30.97	29.9201	30.9237	29.452	30.5769	30.3907	31.3847	30.0653	29.9014	28.6778	27.8681	28.3663	29.4072	30.9326	31.4451	29.9979	33.4346	31.6434	32.4918	33.2718	33.0813	32.8426	29.7837	31.7029	29.1658	29.885	30.484	30.5169	30.4775	29.7066	31.7451	30.3702	31.5989	29.1748	29.8067	30.2326	30.9138	31.2482	28.3924	28.8075
cel-miR-2	35	35	35	35	35	35	35	35	35	35	35	35	35	35	35	35	35	35	35	35	35	35	35	35	35	35	35	35	35	35	35	35	35	35	35	35	35	35	35	35
hsa-let-7g	24.6268	23.7736	24.6444	23.9759	25.0598	24.5342	24.7645	23.6533	24.163	23.6599	22.4267	23.3805	23.624	25.107	24.3321	23.8868	24.7265	27.4761	25.3616	26.3536	26.5115	25.0331	23.6444	24.4242	23.24	24.6565	24.2802	25.1065	24.161	23.7178	23.8162	24.693	24.6747	23.6807	24.1013	24.1193	24.9473	24.824	23.3775	23.3893
hsa-let-7iN	26.5522	24.9	26.272	25.3901	26.5556	26.24	25.996	25.0911	25.426	25.5488	24.8442	25.668	25.5895	26.9599	25.0659	25.4206	27.3381	30.1168	27.3891	28.6371	32.9156	28.6402	26.4421	26.754	25.1093	25.0014	25.8506	26.9993	25.5824	25.6016	25.8399	26.0319	26.8315	25.2776	25.2789	25.4436	26.7216	26.9707	25.3708	25.3875
hsa-miR-16	23.5149	22.1434	23.8259	22.8885	23.8557	23.5186	23.5435	21.2923	22.9171	23.6934	22.2908	23.5608	22.9747	24.4998	23.4229	22.9318	23.8422	23.8932	24.8438	25.6552	23.941	24.5804	22.6792	22.8929	22.5614	23.0078	22.5027	23.6561	24.4718	23.5863	22.2903	23.7109	23.9822	22.9732	22.4054	23.8766	24.0084	23.8864	23.1195	23.0355
hsa-let-7c	24.3065	23.1747	24.9086	23.7988	24.2117	24.6747	23.7583	22.8041	23.1786	22.535	22.1792	22.5856	23.075	23.9488	23.9024	22.2278	26.2887	27.1331	24.147	25.313	23.1397	24.7238	23.0113	24.8723	22.6505	23.7494	24.8816	23.2947	21.966	23.4575	23.5857	24.1091	24.8728	21.8729	22.7997	22.3083	23.7778	24.5956	22.1848	22.3486
hsa-let-7f	24.8182	24.6391	25.9853	25.1594	25.0643	24.8468	25.3055	24.0957	24.7551	23.5557	22.3607	23.5342	23.3424	25.4026	24.1459	24.1899	26.4623	27.3528	26.2205	27.9049	25.1175	25.8545	24.1258	25.5337	22.94	24.3133	25.05	24.8935	24.7954	23.4669	23.3778	24.3715	24.8265	23.6877	24.3364	24.3792	25.2085	24.6833	23.8224	23.8104
hsa-let-7i	27.8464	26.0729	27.9549	26.8297	27.9635	27.9831	27.2809	26.1511	26.6065	26.4052	25.4056	26.3719	27.398	28.688	25.903	26.9332	28.5183	30.4825	28.7089	31.2804	28.0284	30.0674	27.2066	28.1788	26.9527	27.8324	27.9311	29.0254	27.7387	27.4631	27.6685	27.9739	28.5075	27.0911	27.1135	27.4945	28.0951	28.581	27.2021	26.8117
hsa-miR-108	35	35	35	35	35	35	35	35	35	35	35	35	35	35	35	35	35	35	35	35	35	35	35	35	35	35	35	35	35	35	35	35	35	35	35	35	35	34.632	35	35
hsa-miR-126*	26.0813	25.5538	27.3368	26.1739	24.6243	25.5652	25.1735	23.4984	23.9712	23.8731	22.8325	23.9323	22.7105	25.6905	25.4275	25.2872	26.8651	26.3088	25.6708	30.6848	24.5693	25.7963	26.0708	26.5851	23.2388	24.0927	25.4685	26.2911	27.0073	25.111	25.0222	24.8716	25.9238	25.3821	24.7808	25.6738	26.6515	25.9861	24.4618	24.4504
hsa-miR-130a	29.4545	27.8801	30.1509	28.3033	29.0891	29.5599	30.1011	28.7836	29.3535	28.089	26.8754	28.5279	28.3675	29.2873	29.4492	28.0722	32.3794	27.1123	30.1592	30.195	31.5469	30.8723	29.8722	30.0104	27.7208	28.2743	27.9281	29.7087	28.8129	27.4407	30.9605	29.0424	29.712	28.8658	29.188	27.2711	29.6694	30.0018	28.0297	28.0363
hsa-miR-141	27.7506	28.7947	28.5198	28.1286	29.3585	29.9875	28.5178	34.0177	35	35	35	35	35	26.9326	29.7502	33.1426	35	26.1184	30.5372	26.9314	35	34.6197	35	30.2491	35	26.5378	31.3454	30.1228	33.5938	27.7357	34.1538	27.0286	25.8545	28.2764	29.9405	31.3903	35	26.8977	32.7347	34.3378
hsa-miR-152	28.4402	27.1693	28.0286	27.1056	27.7409	28.2873	27.7772	26.5619	27.4065	26.4944	25.6646	26.5961	26.351	28.8009	27.8335	27.6608	30.1436	28.5057	28.8239	32.3116	28.0612	29.1051	28.6224	28.989	26.1398	28.9735	29.1933	27.7472	27.9645	27.6944	26.402	28.023	28.9989	26.8301	27.196	27.1968	27.8683	28.4624	28.2259	28.4933
hsa-miR-18	30.635	31.1148	31.4229	30.9278	31.7374	31.7085	32.826	30.7673	31.4091	31.5187	29.9979	32.1034	30.86	32.2115	34.1997	32.8185	32.3298	31.7266	33.4603	33.3162	33.6399	32.0873	30.5677	30.9248	30.9692	30.2513	30.1651	30.1817	32.9905	30.5761	31.6545	29.3345	29.8664	31.7978	31.0095	32.3583	32.7345	31.7488	30.9876	30.5087
hsa-miR-181b	27.7501	26.9519	28.1502	33.0979	28.1919	29.697	28.7568	27.676	28.0803	27.0749	25.9049	27.2849	26.8513	27.9195	28.3616	27.6678	28.4316	28.3479	30.3171	35	28.7635	29.5949	23.1024	24.991	26.2724	25.9332	26.489	27.9915	27.3801	26.6758	28.5544	27.1018	27.6493	27.8233	28.0499	28.6175	27.9702	28.0697	24.2237	23.5535
hsa-miR-192	22.9004	23.9443	23.6554	24.1677	24.7883	29.1557	30.1431	29.715	31.1671	30.8642	29.1257	31.4218	30.1577	31.1665	30.3122	29.6797	31.5167	29.2022	32.6162	28.7447	32.2674	24.367	29.5964	30.6871	29.9144	30.3791	29.995	29.3559	30.3083	23.752	29.8941	22.4115	21.4127	26.121	30.2411	29.7361	31.5788	24.8191	28.7436	29.0959
hsa-miR-196a	35	30.7835	35	29.0427	28.0086	33.0314	32.3024	31.9864	33.5919	35	34.8185	35	34.3701	32.5313	34.189	26.9358	29.5653	31.0839	29.9126	35	27.2689	33.7824	34.794	31.0269	35	35	35	29.4217	29.9962	26.1307	26.5025	31.5876	33.3082	28.3707	29.238	28.5593	31.8419	35	35	35
hsa-miR-196b	34.9463	30.8468	35	26.792	27.2155	32.3667	32.0879	31.9678	32.8129	33.7904	34.1114	33.983	34.0123	30.6891	33.7128	26.0886	30.2693	28.8316	29.6783	35	28.1113	34.3392	35	29.3379	33.9879	32.9474	32.6342	29.4819	30.7459	26.7649	27.1646	31.9247	33.5738	26.4924	27.6469	26.1306	30.2218	34.1537	34.4439	34.6389
hsa-miR-20	24.0051	23.6193	24.4164	23.8225	24.7772	24.4355	25.1009	23.5885	24.8599	24.752	23.9564	24.5297	24.3084	25.1898	25.2265	24.0435	25.0086	24.5111	25.4687	27.4357	25.8526	24.4464	24.4647	24.1717	23.8973	24.1125	24.0432	24.224	24.6309	24.0775	24.5119	23.804	24.178	24.3169	24.212	24.7538	26.2354	25.1585	24.8178	24.7547
hsa-miR-200b	26.2934	26.4776	25.5961	25.7383	26.1759	28.3278	26.3175	31.0902	32.362	33.3711	33.2109	33.2561	34.324	27.1341	28.5433	31.1983	35	31.332	29.501	29.1111	33.9029	30.4661	32.2859	27.9728	34.7012	27.8178	31.9919	29.2329	33.3859	25.9378	32.9728	25.7982	25.5974	26.2565	28.7499	29.3522	33.5751	25.2936	30.9782	32.188
hsa-miR-200c	24.2423	25.0102	24.0308	24.7295	25.2022	25.9875	23.7019	28.7051	30.6354	31.6716	30.9039	31.5148	32.577	24.1731	25.263	28.8766	32.3353	23.6379	26.3977	26.6979	30.6193	29.708	30.4759	26.3303	32.3801	24.0582	28.6511	26.8148	30.2896	24.8868	30.6867	23.7968	23.2293	24.0935	26.238	27.2905	30.9732	23.1609	28.8323	30.401
hsa-miR-210	31.1642	29.3263	30.0193	30.1636	30.6813	29.0132	30.4073	29.9778	30.84	29.3692	28.8425	29.1253	29.3116	29.9266	32.2678	31.4298	33.804	30.0854	33.0336	32.9626	31.7629	31.3634	30.6047	35	29.2765	29.6462	32.2053	30.4975	31.4966	30.0755	30.2747	28.637	30.7724	30.1152	31.0442	29.916	31.5707	30.1684	28.849	28.8988
hsa-miR-212	32.879	31.5715	33.2995	32.263	32.8392	33.4858	33.8358	32.745	32.426	32.7652	30.717	32.4027	31.8468	33.9962	34.1632	32.3642	35	35	33.9082	35	33.4098	35	30.3095	33.2649	30.1209	31.7857	32.7829	32.4533	32.6297	31.6934	32.9279	31.2461	32.6008	31.9702	31.7739	32.6439	31.5267	30.6444	28.7369	28.0554
hsa-miR-23b	25.3349	24.8892	26.049	24.524	25.5325	24.8713	25.7906	24.5681	26.0728	22.9241	21.3422	23.1603	23.9012	25.7203	26.522	24.1344	28.4658	25.387	27.4296	27.1137	26.7474	25.7183	24.0257	27.1662	22.6454	25.2476	26.2189	25.2227	25.2099	25.0047	24.8434	24.7937	25.8398	23.3039	24.2047	24.2069	25.8857	25.5156	24.9973	24.5339
hsa-miR-26a	21.8634	20.9307	22.4069	21.1829	21.9086	21.9376	21.7533	21.026	21.7833	20.9237	20.1388	21.029	20.643	22.0425	21.4001	19.6205	22.9325	21.9729	21.6608	24.1728	21.6053	22.6438	20.6582	22.4742	20.4545	21.204	21.7413	22.1466	20.5457	20.919	20.4563	21.7616	22.3673	20.3078	20.9399	20.2375	21.9396	22.0333	20.7678	20.6795
hsa-miR-26b	23.5457	22.8068	24.1371	23.1415	23.9164	24.2302	23.7068	23.0314	23.3951	22.5172	21.6461	22.4837	22.4321	24.0503	23.3685	22.1259	24.5523	22.7921	24.3503	25.9151	23.8874	23.8851	23.2887	24.3254	22.1162	23.2055	23.2341	24.3495	23.1449	22.7006	22.8333	23.6121	24.0397	22.3613	22.983	22.6608	24.1546	23.9362	23.7245	23.4982
hsa-miR-27a	25.0957	23.9045	26.0061	24.3787	25.2027	25.0143	25.7534	24.4043	24.9374	23.5633	22.4053	23.6309	24.1996	26.5367	25.4626	25.4964	26.8528	23.398	26.0185	28.1446	24.8252	27.305	26.459	26.8869	23.3198	24.6743	25.7057	25.9598	25.7703	24.9308	23.5445	24.9936	25.7069	24.3645	24.8274	25.009	25.6555	26.1435	26.5379	26.3283
hsa-miR-27b	25.5473	24.2256	26.0266	24.4421	25.5518	25.4458	25.9486	24.5389	26.4258	23.2356	22.0429	23.6834	24.0382	25.9754	26.2503	24.4598	28.5949	25.6593	27.4125	27.4972	26.2069	25.793	24.6535	27.9077	22.9204	26.2131	27.44	26.2537	25.8022	24.8699	25.2226	25.321	26.1892	23.7978	24.66	24.9849	26.3904	26.1768	25.4072	24.9695
hsa-miR-29a	24.5591	23.1963	24.8945	23.6158	24.7794	25.4187	24.1213	24.2387	24.6794	23.858	22.0546	24.5145	23.3301	24.7153	23.805	23.3752	25.586	25.0526	25.6343	26.5197	26.398	25.6317	23.8284	25.4401	23.3834	24	24.638	25.168	24.3426	23.3724	22.4455	24.2323	25.1291	23.801	24.2902	22.9529	24.8353	24.6528	21.7921	21.6737
hsa-miR-29b	29.2332	29.8031	29.8942	28.6693	29.7207	29.6093	29.813	29.9626	30.1772	28.9556	28.4669	29.4801	28.5293	29.4507	30.9125	28.7512	31.1807	29.7125	31.2545	30.8671	32.8922	31.283	28.6591	31.8543	29.4941	28.3535	29.81	29.6239	29.8	27.7024	26.81	29.5544	29.5611	29.1771	29.143	28.5218	30.2023	30.9601	26.4937	26.625
hsa-miR-29c	25.5845	24.385	26.5062	24.9575	25.3598	25.3702	24.7977	25.1576	26.008	25.0327	23.0324	25.1857	24.3023	26.0329	25.1965	24.8821	26.5653	26.7296	26.8607	26.2962	27.257	26.844	25.1199	26.7551	24.579	25.2229	25.6732	26.3899	26.1161	24.1453	23.8546	25.0838	25.9915	24.9797	25.3841	24.8903	26.5032	24.7941	22.7136	22.8136
hsa-miR-302a*	35	35	35	35	35	35	35	35	35	35	35	35	35	35	35	35	35	35	35	35	35	35	35	35	35	35	35	35	35	35	35	35	35	35	35	35	35	35	35	35
hsa-miR-30a-5p	24.9396	23.7418	25.141	24.1458	25.4027	24.6444	25.0744	23.9597	24.7484	22.8339	21.7445	22.8713	23.0561	25.3218	24.6841	24.9787	26.5526	22.6733	25.0177	25.1081	24.5751	24.5939	24.0713	25.9752	22.4496	23.2698	25.2411	25.835	25.6003	22.06	22.7939	24.5182	25.3258	24.0134	24.5856	25.2462	25.7554	24.9095	24.1568	24.0346
hsa-miR-30a-5p	24.7068	23.6806	25.2421	24.0688	25.1127	24.5849	25.256	23.6169	25.0727	22.918	21.4468	22.917	22.2625	25.2382	24.7478	25.189	26.4821	23.2668	24.9446	25.6013	25.0321	25.012	24.2172	26.2969	21.8081	23.4166	25.4063	25.2951	25.6675	21.9157	22.7187	24.2459	25.1014	24.0365	24.5542	25.241	25.7465	24.8743	23.5152	23.3769
hsa-miR-30b	25.4276	24.9092	25.9716	24.9858	25.999	25.3942	25.8531	24.1677	25.9309	23.2511	21.8637	23.2479	23.3896	25.8923	25.2826	24.5239	26.8934	23.5549	26.0553	26.5151	26.1449	25.8362	24.9252	26.7506	22.0945	24.0541	25.5598	25.5756	25.2043	23.1464	23.4328	25.2413	25.9421	24.726	25.1767	25.326	25.9386	25.2198	24.0646	23.9936
hsa-miR-30e-3p	29.0246	28.5379	29.3815	28.1599	28.9372	29.0828	29.4872	27.2101	28.2601	26.5887	25.26	25.7984	26.3856	28.4758	29.2173	28.7668	30.4174	29.0989	29.5394	30.7559	29.4937	21.9419	27.5578	29.1124	19.7366	28.4088	29.1009	28.7515	28.3539	29.1666	27.48	28.6326	29.2158	27.79	28.3753	28.7123	29.3225	29.2661	27.716	27.2183
hsa-miR-325	35	35	35	35	35	35	35	35	35	35	35	35	35	35	35	35	35	35	35	35	35	35	35	35	35	34.8319	35	35	35	35	35	35	35	35	35	35	35	35	35	35
hsa-miR-346	34.2264	33.7388	35	34.3303	34.7315	35	33.0599	34.4876	33.5827	32.5154	31.8993	33.0703	32.6467	34.7984	33.4207	34.9553	35	35	35	35	35	35	29.4185	34.1805	33.6048	33.6327	32.3383	34.6693	35	33.1886	35	34.2296	34.2482	33.8997	35	33.8791	33.7377	31.2188	29.0721	29.0956
hsa-miR-34a	30.7314	30.5444	29.7305	29.9248	30.3158	31.1098	30.9996	29.8311	29.1047	30.0663	28.8329	30.3432	30.6611	30.5535	32.4694	30.389	32.0782	31.0956	31.335	33.1408	32.0918	30.9446	29.5404	31.5919	31.2898	29.4125	32.338	30.0617	29.1412	30.4895	31.5379	30.5339	31.9662	28.249	29.7061	29.855	29.6487	32.8177	29.5938	28.747
hsa-miR-34b	35	35	35	35	35	35	30.2751	35	34.8518	35	35	35	35	28.1782	34.1458	35	35	33.7284	35	35	35	35	32.2938	35	35	29.7253	35	29.7304	35	35	34.3451	35	35	34.986	35	35	35	35	34.4504	33.4826
hsa-miR-34c	35	34.3534	35	35	35	35	28.8953	34.7646	33.2205	35	35	35	35	27.7809	33.2463	35	35	32.2421	35	35	35	35	30.1779	34.6869	35	28.8439	34.5387	27.0167	35	35	31.8281	35	35	33.8244	35	35	35	35	34.2964	32.6911
hsa-miR-361	29.2329	28.5815	29.984	28.5711	28.9172	29.5029	29.8459	28.407	28.7799	27.5051	26.821	27.4219	28.2672	29.2226	30.0102	27.7533	30.7162	28.9351	29.9874	31.0102	29.0313	29.8296	27.3556	30.1235	27.73	28.9811	29.0234	29.175	28.5005	28.095	28.1309	28.8181	29.816	28.1871	28.5948	28.3161	28.9172	30.502	27.0734	27.1384
hsa-miR-375	25.5112	25.2797	24.6476	27.0583	27.9458	29.9605	25.2534	31.3439	33.7411	34.7083	33.5417	34.4108	35	28.8025	31.4599	32.7344	35	33.923	30.3981	24.047	30.838	27.9474	30.4268	30.1507	34.9375	26.6836	31.7634	29.2769	34.2733	32.2762	33.0594	25.3746	25.6674	26.0998	29.0822	30.955	26.5015	23.6445	29.5969	31.0784
hsa-miR-376a	34.8986	33.4517	34.9618	34.9003	33.9992	35	34.4464	33.4211	33.0318	33.3555	32.3296	33.6857	32.8868	34.7394	34.5158	34.3073	35	30.1466	34.431	35	34.3359	35	32.0403	35	32.6316	34.6569	32.6947	32.8054	32.9874	33.9766	34.1874	33.4221	33.7297	32.9629	33.3329	32.6035	31.3633	34.3302	31.1106	31.2904
hsa-miR-377	35	35	35	35	35	35	35	35	35	35	35	35	35	35	35	35	35	33.9731	35	35	35	35	35	35	35	35	35	35	35	35	35	35	35	35	35	35	35	35	33.4614	33.342
hsa-miR-378	30.1846	29.4233	31.2155	29.1489	30.3385	30.5463	31.7743	29.1568	29.2442	28.305	25.8407	28.4588	27.2781	31.801	28.9135	31.6305	34.0109	32.2948	29.8621	35	29.4811	30.3631	32.9919	31.5821	26.3947	31.5641	32.7539	32.1785	32.4564	30.0267	25.8899	29.3832	30.286	30.2837	29.8528	31.9331	32.4621	30.9394	31.6953	32.1309
hsa-miR-379	33.4797	32.1944	34.0997	33.7234	32.7929	34.7802	33.1934	32.5143	32.0128	32.6876	31.9031	33.0931	32.7738	34.0217	34.2744	33.0005	35	30.8118	34.2264	35	33.3675	34.7013	29.6867	34.5539	32.5904	34.8981	32.3905	31.4392	31.5126	33.8237	33.355	32.782	33.7268	32.124	32.5108	31.7599	30.2039	33.5042	28.4701	28.5355
hsa-miR-380-3p	35	35	35	35	35	35	35	35	35	35	35	35	35	35	35	35	35	35	35	35	35	35	35	35	35	35	35	35	35	35	35	35	35	35	35	35	35	35	34.3826	34.3529
hsa-miR-380-5p	35	35	35	35	35	35	35	35	35	35	35	35	35	35	35	35	35	35	35	35	35	35	34.0466	35	35	35	35	35	35	35	35	35	35	35	35	35	35	35	32.8322	32.8863
hsa-miR-381	35	34.5177	35	35	35	35	35	35	35	35	35	35	35	35	35	35	35	33.8076	35	35	35	35	34.1944	35	35	35	34.5397	35	35	35	35	35	35	35	35	35	34.0307	35	32.955	32.9387
hsa-miR-382	32.8478	30.5581	32.5669	31.6756	31.7102	33.8048	32.6837	31.3469	30.9408	31.5644	30.5777	32.0505	31.4475	32.9449	32.7509	33.14	35	29.2825	33.169	34.0066	32.986	34.4306	28.5498	33.5273	31.1035	33.2047	31.1853	30.6133	30.9749	32.5123	32.5376	31.6634	32.9511	31.3909	31.4738	31.4348	28.1066	32.6873	27.2912	27.3027
hsa-miR-383	35	34.7985	35	33.3052	34.1071	35	35	35	35	35	35	35	35	35	35	34.2685	35	35	35	35	34.7731	35	29.8347	32.6348	35	35	35	32.4357	31.7616	35	34.8703	33.3738	34.413	32.8825	33.8328	35	35	34.624	28.6166	28.7931
hsa-miR-384	35	35	35	35	35	35	35	35	35	35	35	35	35	35	35	35	35	35	35	35	35	35	35	35	35	35	35	35	35	35	35	35	35	35	35	35	35	35	35	35
hsa-miR-422a	31.9691	32.4588	34.0356	33.1513	31.9722	31.6292	33.1396	31.3261	31.7744	30.7431	28.7185	30.9954	29.5718	34.0169	32.0119	33.7635	35	34.6945	32.9918	35	32.456	32.7477	34.8421	34.2293	28.0579	33.5855	33.9905	33.8185	34.4895	31.2483	28.3965	30.6338	31.2427	31.5879	31.5757	32.9926	34.004	32.5482	33.961	33.6781
hsa-miR-422b	27.7675	27.5326	28.219	27.254	28.6048	28.6928	29.4181	27.6512	27.3824	26.0321	23.973	26.0051	25.5257	30.2257	28.0576	29.7632	31.8852	29.9837	28.65	32.6196	27.5955	27.9365	30.536	29.7271	24.9289	30.236	31.3112	30.6219	30.6588	28.0652	25.2367	27.2529	28.0511	28.1231	28.3424	29.9306	30.4166	28.9691	30.2063	30.7971
hsa-miR-423	29.4029	28.9948	29.4225	28.8992	29.9166	29.39	29.2678	28.3867	28.3002	27.206	26.2039	26.9216	28.1965	29.4649	30.0197	28.5781	30.6649	29.8712	30.17	32.289	29.2928	29.977	27.492	29.3309	27.8764	28.5445	29.034	29.2125	28.7398	28.4326	28.2829	28.6448	29.2454	28.5808	29.0364	28.8116	29.0352	29.944	28.2458	28.0724
hsa-miR-424	34.2549	33.2405	33.8428	32.8558	33.0872	34.9643	35	33.4101	31.7231	31.6595	30.6676	31.9491	32.9556	30.0576	32.4851	30.914	35	27.1048	32.4794	35	34.341	32.5562	33.0944	33.797	31.905	33.5994	30.4026	29.4987	28.7775	31.0684	29.8198	33.2771	33.458	32.2745	32.4169	29.528	31.6902	32.2107	33.4771	34.091
hsa-miR-425	32.2336	31.0183	32.1721	30.8336	32.6057	32.7896	33.1664	31.0175	31.7738	30.2578	29.6367	30.2792	32.2596	32.6644	32.5626	31.6141	34.9581	31.727	33.8005	35	33.399	33.7643	29.5723	32.7451	31.6463	31.5933	32.6675	32.5703	31.9843	33.4598	33.2397	31.8746	32.052	30.6599	31.7631	32.4659	32.8905	32.4613	29.4252	29.3746
hsa-miR-7	28.9197	29.7468	28.1185	30.5573	32.0825	32.52	32.7731	30.7136	31.3851	32.3716	30.5498	32.4659	31.9644	33.2654	32.0327	33.7655	32.899	31.4653	33.8684	30.2191	33.2532	34.2592	27.4668	30.617	31.4372	31.7854	31.4437	30.2454	33.9059	32.0625	32.3928	28.1804	28.3068	30.8853	31.3143	33.4178	26.7427	27.9058	25.074	25.0374
hsa-miR-92	23.9457	23.1519	24.3303	24.0181	24.7713	25.1853	24.4853	23.2621	24.073	23.3645	22.706	23.6648	23.5672	24.4331	24.5752	23.4766	25.0384	25.5737	25.4768	27.0558	24.6652	23.7813	23.6715	23.9041	23.0775	23.7935	24.0398	23.9214	23.2645	24.2138	23.4773	23.5172	24.1616	24.2201	23.8695	24.1133	25.361	24.9614	24.2722	23.8358
