# Supplementary material for: Characterization of microRNA expression profiles in normal human tissues
Source: BMC Genomics. 2007 Jun 12;8:166. doi: 10.1186/1471-2164-8-166 (PMC1904203; doi:10.1186/1471-2164-8-166)
Supplement: Additional file 4 — Estimated copy numbers of miRNAs in normal human tissues. Complete data of estimated copy numbers of miRNAs in normal human tissues transformed from the Additional file 1. [file 1471-2164-8-166-S4.xls]

## Sheet: copy numbers
miRNA ID	Ileum	Jejunum	Duodenum	Proximal Colon	Distal Colon	Esophagus	Trachea	Vena Cava	Pericardium	Left Atrium	Left Ventricle	Right Atrium	Right Ventricle	Fallopian Tube	Thyroid	Uterus	Lymph Node	Placenta	Breast	Pancreas	Adipose	Liver	Brain	Thymus	Heart	Lung	Spleen	Testicle	Ovary	Kidney	Skeletal Muscle	Small Intestine	Colon	Prostate	Bladder	Cervix	Adrenal	Stomach	PBMC	Testicle
ath-miR159a	0	0	0	0	0	0	0	0	0	0	0	0	0	0	0	0	0	0	0	0	0	0	0	0	0	0	0	0	0	0	0	0	0	0	0	0	0	0	0	0
cel-lin-4	0	0	0	0	0	0	0	0	0	0	0	0	0	0	0	0	0	0	0	0	0	0	0	0	0	0	0	0	0	0	0	0	0	0	0	0	0	0	0	0
cel-miR-124	0	0	0	0	0	0	0	0	0	0	0	0	0	0	0	0	0	0	0	0	0	0	1703.06	15.2979	0	0	0	0	0	0	0	0	0	0	0	0	0	5.8242	170.975	18.3262
cel-miR-2	0	0	0	0	0	0	0	0	0	0	0	0	0	0	0	0	0	0	0	0	0	0	0	0	0	0	0	0	0	0	0	0	0	0	0	0	0	0	0	0
hsa-let-7a	1603.84	1957.07	1446.04	1554.63	1693.06	2077.6	1114	1339.58	1471.6	3816.47	3250.97	3979.43	1571.77	1938.14	2641.46	2344.14	1138.79	1187.99	1900.94	2293.56	2931.85	961.056	1974.89	2616.18	1236.93	1941.68	921.836	1761.87	1688.34	1734.32	1425.59	1051.45	850.888	2269.24	1618.18	1866.66	1987.78	1949.73	177.964	1297.08
hsa-let-7a	930.262	983.163	854.807	894.996	935.026	1139.74	442.703	628.498	849.056	2233.56	2076.85	2598.7	1188.49	1092.24	1550.04	1303.28	804.866	839.432	1218.99	1394.07	1565.65	638.905	1092.06	1941.41	703.838	895.663	527.592	923.199	1270.44	928.91	937.101	557.586	556.772	1315.24	878.311	1232.13	1205.53	1447.4	104.552	845.103
hsa-let-7a	1904.98	1822.45	1304.37	1999.09	1833.37	1985.87	1537.81	1353.1	4081.37	3786.89	3899.84	4542.87	2202.05	1638.16	3758.88	2104.55	932.356	1113.76	1583.31	1892.95	1539.53	818.01	1461.39	1825	1579.85	1474.15	1001.91	1622.82	1560	2503.69	1879.6	779.34	1283.77	2448.36	2203.36	1916.98	2022.12	1638.95	66.9025	1488.28
hsa-let-7a	2718.03	2184.44	1630.75	903.428	2241.98	3155.86	2044.07	1734.28	4713.15	4556.59	5109.32	5761.74	2841.05	2097.19	3508.12	2908.55	1172.54	1120.52	2149.22	2313.78	313.006	1055.81	1823.54	2432.5	1640.95	1803.95	1307.21	1598.34	2089.84	3296.3	2091.78	1090.24	1688.08	3374.6	2602.65	2663.47	2786.57	2108.45	136.716	1906.84
hsa-let-7b	1332.19	1628.18	844.373	1426.71	1587.57	1878.93	1289	598.339	4068.88	2001.34	1362.25	2263.25	1070.56	1431.43	1672.04	2216.25	480.986	171.521	1204.82	2019.75	2118.47	544.497	696.622	1172.21	373.063	873.475	527.32	818.242	1959.87	940.285	748.287	499.829	754.21	2598.37	1301.96	1449.05	1893.28	1143.35	121.715	1931.37
hsa-let-7c	3209.94	4131.44	2289.12	3433.06	5196.01	2984.82	5621.91	5363.84	7002.43	5598.63	3699.99	5499.81	4081.45	4732.08	5570.09	8123.46	1569.41	779.644	7519.72	6175.98	10439.4	2281.19	4825.51	2336.74	3832.58	3109.07	1728.78	5832.01	10527.1	3356.26	2610.99	2517.33	2092.01	12761	7494.61	10202.9	7290.66	3788.28	735.895	3415.57
hsa-let-7d	163.69	224.949	173.406	241.754	208.794	230.427	206.933	264.157	307.898	495.421	435.537	463.958	214.18	135.772	400.203	209.725	54.0624	30.0497	113.736	147.581	173.357	74.8089	213.789	193.344	218.584	139.537	108.465	108.424	115.526	158.224	242.822	91.0494	139.161	225.943	177.647	145.917	200.767	201.233	67.9302	165.869
hsa-let-7e	32.4672	39.493	36.2045	69.6814	64.5511	58.0188	29.2778	35.9298	67.9868	81.0777	73.2723	102.239	51.873	38.3787	30.7306	38.3137	11.3822	34.7946	23.8641	25.5755	11.0185	8.45978	45.2786	21.0622	42.9344	45.2493	36.3404	40.1303	29.7823	45.1721	9.41561	33.6011	20.2649	83.1121	59.8201	43.2687	53.239	38.6036	6.67018	35.0562
hsa-let-7f	2255.75	1505.36	1089.73	1343.74	2886.59	2651	1934.87	2201.65	2361.8	2769.89	3264.98	2859.88	3394.19	1736.87	4709.42	2100.27	1392.37	670.099	1800.49	1034.39	2670.01	1046.21	2238.02	1481.06	3139.06	2107.67	1539.32	1936.95	1496.8	3334.71	3013.19	2100.66	2159.84	3651.8	2598.18	2447.36	2718.96	3565.97	84.2694	650.852
hsa-let-7g	2573.93	2733.89	2746.54	3038.45	2895.63	3288.4	2809.45	2986.85	3552.44	2577.91	3119.69	3179.49	2795.32	2129.53	4142.09	2588.36	4607.41	615.483	3254.87	3013.97	1021.27	1843.1	3118.97	3182.57	2552.7	1663.56	2617.05	1672.44	2317.99	2804.97	2227.25	1683.12	2398.15	3669.67	3055.23	2927.48	3255.37	3236.26	189.164	951.449
hsa-let-7i	279.67	560.224	280.286	424.837	391.169	305.073	495.696	533.786	659.078	388.444	400.141	404.336	207.254	180.357	1402.42	316.91	337.425	77.461	323.845	100.936	358.906	57.3138	267.597	239.125	197.421	186.283	211.21	112.206	196.767	212.113	156.454	175.307	170.734	349.574	383	285.729	371.661	242.769	31.5648	146.945
hsa-let-7iN	682.548	1257.61	894.316	1146.14	1032.51	1014.59	1202.04	1108.49	1487.16	701.021	589.238	656.896	721.027	593.637	2497.64	899.106	761.247	99.6743	804.424	624.395	12.3523	153.311	453.283	638.578	703.565	1311.5	886.422	453.588	870.065	765.443	551.938	668.728	542.138	1220.39	1356.72	1174.89	958.066	736.729	60.1519	261.224
hsa-miR-1	784.277	1703.46	474.694	1856.01	1239.02	1321.68	182.117	4248.93	81.5199	13152.5	16739.2	8708.82	33123.7	313.387	21469.2	323.681	55.0474	85.5403	569.471	52.4294	93.5723	8.21398	40.1255	117.509	23725.5	34.6209	34.5426	1002.96	44.008	32.5587	41794.6	303.68	172.627	1655.27	1537.02	1035.18	255.633	255.124	37.761	122.755
hsa-miR-100	782.378	1194.95	905.904	1365.41	2438.28	2515.61	2321.05	4025.73	1778.23	3164.78	2379.09	5473.62	2799.3	3621.09	2175.48	5315.51	1073.35	6166.51	3146.6	1144.85	4620.81	1356.44	5021.81	2694.05	2434.89	1222.56	231.643	2350.41	4021.87	1806.27	593.174	646.395	463.013	6117.12	3599.06	9727.57	2774.26	1333.81	414.284	2189.14
hsa-miR-101	32.3586	66.2206	30.8919	66.106	66.9101	37.3714	78.4458	38.1073	52.236	19.9033	38.3291	19.7405	30.2526	43.5231	46.7903	58.3277	30.3438	51.3027	63.5221	80.2333	47.4699	26.2714	16.6739	26.9291	41.9863	54.7009	97.0738	28.0483	54.6155	51.45	107.271	37.543	35.2262	67.7243	55.6521	119.23	51.4055	35.0381	6.59474	39.7825
hsa-miR-103	256.806	95.9845	311.932	234.292	321.918	269.434	195.287	305.637	277.554	544.497	514.526	595.876	241.941	232.887	180.701	166.37	356.818	620.283	314.426	236.977	358.183	270.104	704.052	340.196	412.803	417.685	432.512	323.684	164.524	301.141	117.16	320.242	354.215	428.631	339.472	236.276	567.174	298.509	130.329	491.659
hsa-miR-104	0	0	0	0	0	0	0	0	0	0	0	0	0	0	0	0	0	0	0	0	0	0	0	0	0	0	0	0	0	0	0	0	0	0	0	0	0	0	0	0
hsa-miR-105	0	0	0	0	0	0	0	0	0	0	0	0	0	0	0	0	0	0	0	0	0	0	0	0	0	0	0	0	0	0	0	0	0	0	0	0	0	0	0	0
hsa-miR-106a	207.313	123.091	160.18	176.736	165.04	158.244	88.1826	129.529	95.4516	126.558	111.301	141.324	121.768	105.137	81.1945	70.9863	152.82	219.779	129.158	118.409	95.992	172.422	77.6468	409.466	88.2602	100.25	112.611	220.823	50.4066	100.206	74.9865	168.418	187.127	146.205	113.754	66.9542	81.0142	125.368	22.5326	258.665
hsa-miR-106b	423.645	238.06	299.851	394.874	403.189	340.335	173.097	357.223	213.13	142.869	173.241	169.547	203.991	316.101	169.346	160.906	427.289	574.394	234.994	365.169	184.861	177.381	201.955	508.099	170.164	291.152	441.235	185.895	136.117	230.739	154.096	334.779	423.391	258.252	383.178	233.139	330.504	435.392	40.8488	215.052
hsa-miR-107	9.21122	5.05308	7.19552	6.32014	8.83804	11.0377	0	10.4182	0	36.5955	48.5277	38.805	24.0436	5.31269	7.73502	0	0	12.3954	5.78835	6.69855	7.47983	32.17	25.9977	10.4256	28.326	6.95106	9.93058	7.00244	0	40.3152	7.88175	9.54404	12.242	8.94451	6.56684	0	13.95	8.42605	9.45832	8.38352
hsa-miR-108	0	0	0	0	0	0	0	0	0	0	0	0	0	0	0	0	0	0	0	0	0	0	0	0	0	0	0	0	0	0	0	0	0	0	0	0	0	0	0	0
hsa-miR-10a	1037.03	947.256	627.831	1142.43	1061.07	541.986	265.638	350.746	478.102	196.396	115.794	141.252	82.9794	959.101	285.381	317.746	130.209	74.8487	502.525	306.569	754.836	150.421	6.19797	98.757	52.9821	93.184	367.659	225.088	56.2163	901.798	65.6376	429.988	439.397	430.057	184.56	319.991	511.746	352.481	34.2285	115.787
hsa-miR-10b	716.443	936.484	343.178	1947.63	1997.68	410.719	319.338	327.329	711.001	256.478	166.295	164.797	110.26	1930.08	424.729	4618.49	834.171	92.534	1906.35	301.884	2056.48	66.4688	12.4611	512.848	59.5609	77.2855	829.926	1728.86	1912.41	3072.57	300.849	425.73	233.846	962.068	688.8	1462.04	1385.72	219.312	88.0318	1140.77
hsa-miR-122a	0	0	0	0	0	0	0	0	0	0	0	0	0	0	0	0	0	0	0	0	0	6317.42	34.3555	19.0275	0	0	0	0	0	0	0	0	0	0	0	0	0	0	0	0
hsa-miR-124a	0	0	0	0	0	0	0	0	0	0	0	0	0	0	0	0	0	0	0	0	0	0	2072.57	39.3768	0	0	0	0	0	0	0	0	0	0	0	0	0	0	527.634	21.6518
hsa-miR-124b	0	59.6227	6.04816	0	0	0	27.1694	0	0	9.0169	0	9.70392	0	0	31.7119	0	0	0	0	0	0	0	2889.45	39.6648	0	0	0	0	0	0	0	0	0	0	0	0	0	46.3625	1539.03	68.0515
hsa-miR-125a	1851.73	934.992	961.905	1658.71	1860.71	2751.55	1121.21	2203.22	1307.35	2457.34	2384.44	3211.8	3126.68	2907.82	1130.92	4221.45	1437.83	8397.98	1502.22	1733.65	1998.5	574.772	3810.87	1076.91	2750.62	2033.61	1130.12	2353.06	2740	1793.89	437.737	1207.06	729.22	2556.75	1639.43	2548.65	5671.01	1582.52	763.074	1969.54
hsa-miR-125b	3472.42	4202.14	2513.56	5135.47	7867.23	9637.7	6628.16	9370.13	4558.43	9614.92	8597.27	13571.3	9234.58	44.5111	5368.75	23960.4	2773.3	5813.25	10419.4	4953.42	15650.4	3168.49	23499.2	6968.22	9489.78	2725.31	762.383	10062.6	19818.8	4225.39	3165.53	2478.44	1297.13	18010.6	12355.2	19655.9	10291	4143.5	3217.78	7885.72
hsa-miR-126	3827.35	6958.27	3426.76	5232.55	6485.2	4117.66	4375.1	7432.88	8489.73	6182.64	8238.99	7055.75	11870.5	3252.97	7435.48	5118.33	6212.96	11937.1	14118.4	4135.85	19553.7	3108.1	2463.45	3047.9	9112.27	10257	6948.67	2161.29	1387.12	3323.78	3136.12	3004.43	2390.04	4611.84	6288.6	3847.83	5360.1	2650.71	371.103	1465.61
hsa-miR-126*	944.343	801.294	429.211	667.698	3909.44	1615.51	2119.19	3323.49	4054.48	2225.55	2358.38	2173.51	5247.39	1424.26	1946.5	985.69	1054.77	1376.23	2630.12	152.194	3896.12	1089.03	585.493	717.449	2554.7	2453.73	1153.56	739.069	325.788	1073.52	969.871	1488.13	1013.62	1135.58	1912.54	1002.48	1005.5	1452.5	38.3294	288.933
hsa-miR-127	41.0403	59.7457	44.9261	41.8214	139.919	26.6643	65.9432	65.4435	122.894	44.3282	45.9785	38.6894	56.8604	52.6242	46.5056	38.5031	12.9155	658.395	91.4753	144.045	116.277	26.7578	554.183	35.2512	49.0538	16.3434	79.9284	192.816	152.619	29.8551	21.2192	42.0367	34.1222	103.044	75.0321	176.846	1506.58	85.7184	249.28	144.64
hsa-miR-128a	0	0	0	0	0	0	0	0	0	0	0	0	0	0	0	0	0	0	0	0	0	0	17.822	8.45395	0	0	0	0	0	0	7.49556	0	0	0	0	0	0	0	16.3805	0
hsa-miR-128b	0	0	0	0	0	0	0	0	0	0	0	0	0	0	0	0	0	0	0	0	0	0	25.3944	15.8503	0	0	0	0	0	0	19.7277	0	0	0	0	0	0	0	9.09686	0
hsa-miR-129	0	0	0	0	0	0	0	0	0	0	0	0	0	0	0	0	0	0	0	0	0	0	42.8991	0	0	0	0	5.55463	0	0	0	0	0	0	0	0	0	0	8.3683	5.41063
hsa-miR-130a	92.2974	161.177	61.6772	153.83	180.034	102.869	70.9336	86.9351	99.1923	121.675	145.268	91.4567	106.228	119.313	121.661	144.51	23.5592	790.904	119.157	213.328	31.7353	32.9058	42.5972	67.6469	116.263	137.363	211.65	70.0566	93.8302	215.414	16.1722	83.9255	74.4218	102.847	91.6401	333.321	125.543	91.1583	11.8782	67.6505
hsa-miR-130aN	410.287	621.492	181.886	526.343	447.214	371.259	193.948	219.286	213.152	166.691	201.782	150.407	478.482	521.786	485.081	608.335	158.762	2446.65	429.712	670.108	165.677	127.669	129.506	237.608	406.75	513.165	632.992	308.664	415.494	614.872	64.1503	239.038	244.941	575.279	415.121	1403.99	414.684	334.261	54.3086	148.888
hsa-miR-130b	138.455	230.979	140.42	163.971	164.916	97.2031	52.6603	73.776	71.3342	60.2144	40.8069	44.0414	93.5821	173.994	69.294	59.5223	65.7601	626.665	62.4477	618.749	34.6638	67.0734	66.4238	124.725	71.3909	47.9573	104.42	45.4682	41.0208	68.3367	14.4235	70.0444	73.9005	105.895	49.5258	127.39	66.2038	250.23	15.46	24.7745
hsa-miR-132	167.338	261.888	144.22	127.774	212.488	140.634	69.2318	93.0706	152.718	75.1829	87.9042	103.756	131.23	81.413	66.708	118.553	49.1742	78.1989	128.679	94.4492	167.411	21.0181	883.923	107.387	159.349	50.2825	50.8372	164.768	75.5817	93.0855	49.8701	140.735	75.2323	153.041	175.096	83.7859	329.186	109.121	200.025	92.1435
hsa-miR-133a	200.103	290.003	125.965	509.207	323.473	713.126	107.268	3387.24	61.6912	14363.5	18997.5	11961.6	19633	157.262	9002.5	170.945	33.2073	49.3806	668.144	29.6489	48.5404	0	36.9418	91.53	14154.9	15.5666	10.0211	590.36	27.905	10.8704	41508.3	139.097	94.0141	417.276	826.326	264.796	106.199	191.99	22.3076	187.364
hsa-miR-133b	817.441	1120.57	523.875	1998.62	1391.08	2763.07	453.023	12898.1	208.344	40420.3	58773.2	34662.7	78296.2	639.622	32620.2	698.9	127.356	224.533	2703.14	133.854	214.526	21.4689	170.003	324.927	61543.1	81.874	53.8643	2551.29	124.428	66.9298	198340	676.588	460.409	1943.43	3527.66	1403.18	551.002	815.491	93.0714	766.779
hsa-miR-134	0	0	0	0	5.12391	0	0	0	5.67917	0	0	0	0	0	0	0	0	20.8617	5.06879	10.0222	5.54327	0	21.0769	0	0	0	6.37806	18.0886	9.79538	0	0	0	0	5.21121	0	10.042	86.9699	0	0	9.26942
hsa-miR-135a	37.2365	31.9176	149.129	184.828	134.741	54.3143	95.3745	54.4513	7.89375	54.1966	47.3231	63.1826	269.653	1281.13	3470.02	26.2132	21.6102	255.534	26.1608	226.711	9.10242	0	531.778	74.8016	70.2971	49.1587	7.87418	567.746	153.484	723.695	34.3042	47.9401	24.6562	700.283	137.859	157.929	100.045	190.679	217.769	430.348
hsa-miR-135b	41.1483	18.2469	139.727	34.0216	35.6686	79.4667	150.129	17.8889	50.195	9.44119	0	0	17.4713	372.061	520.677	71.6294	10.1735	2163.63	80.9323	191.674	12.7372	11.152	118.502	27.2615	7.20336	175.611	16.7431	741.132	43.4134	186.491	14.6487	65.5177	89.1821	110.797	31.1448	37.1776	15.458	39.1802	50.7633	646.197
hsa-miR-136	0	0	0	0	0	0	0	0	0	0	0	0	0	0	0	0	0	0	0	0	0	0	0	0	0	0	0	0	0	0	0	0	0	0	0	0	0	0	0	0
hsa-miR-137	20.8894	46.4109	19.8315	45.2334	29.2936	9.57707	0	0	0	0	0	0	0	0	0	0	0	104.879	0	7.13135	0	0	637.486	8.13935	0	0	0	0	0	0	0	25.4569	16.6577	9.65132	7.13747	0	172.478	10.9463	210.765	12.3357
hsa-miR-138	0	5.05402	0	0	0	0	0	0	0	0	0	0	0	0	29.763	0	0	0	0	0	0	0	7.50343	0	0	0	0	0	0	0	0	0	0	0	0	0	0	0	5.31626	0
hsa-miR-139	52.5337	29.4861	54.1328	32.9613	71.0346	66.9485	47.4163	80.6638	164.668	119.477	107.694	133.708	92.6629	62.4603	57.5446	37.3084	20.2644	14.3635	93.9169	34.4904	275.231	52.0633	266.083	44.8481	85.9698	22.4961	331.199	29.3609	18.8621	39.2858	33.9722	60.4919	35.814	43.6325	91.6127	31.2692	208.24	38.1702	37.8864	25.702
hsa-miR-139	27.9311	11.8593	40.0327	15.7855	58.68	26.7215	0	14.0623	101.812	12.9831	32.1352	48.8454	84.5099	45.0469	17.6729	16.8333	41.4872	16.5177	49.6524	53.6221	132.765	31.8977	157.496	18.9212	41.3903	10.7381	154.175	17.99	8.96506	24.8764	22.6506	31.3664	16.2162	16.6644	64.8918	18.1146	137.528	29.4828	0	14.0854
hsa-miR-140	551.709	615.37	323.099	574.645	584.868	506.571	948.21	679.987	446.81	316.919	325.116	284.028	593.549	497.567	273.122	856.097	978.692	649.644	651.768	492.249	638.871	215.497	442.685	372.417	363.942	371.901	505.74	455.524	477.437	535.17	409.642	309.75	314.565	412.063	479.08	633.847	721.493	311.785	93.4705	439.975
hsa-miR-141	298.769	85.7954	189.883	173.508	149.518	76.6082	211.294	0	0	0	0	0	0	604.92	98.8622	0	0	1569.3	91.8237	2023.8	0	0	0	57.3819	0	454.752	20.0677	52.6578	0	175.774	0	336.389	1063.25	154.405	54.5503	19.4784	0	774.763	0	43.8515
hsa-miR-141	158.028	42.2826	130.545	75.5106	27.2099	0	0	0	0	0	20.3191	0	0	223.129	5.46767	0	0	284.966	23.4232	1224.56	0	0	0	11.3536	0	82.4604	0	18.0954	0	71.7395	0	117.409	340.206	45.4532	21.8672	10.1985	0	370.566	6.57777	18.3563
hsa-miR-141N	334.391	148.422	378.666	232.487	193.591	130.359	222.691	5.27425	0	0	0	0	0	876.692	153.44	6.55688	0	2073.19	107.578	3519.18	31.8209	5.28255	0	69.3626	0	599.547	29.2223	73.6936	0	218.652	0	398.279	1446.31	212.744	77.4097	29.4595	0	1176.22	21.503	65.3156
hsa-miR-142-3p	3325.6	1116.7	1026.13	1382.1	2797.13	1185.59	696.109	1150.27	756.202	265.672	111.715	269.573	460.984	913.314	183.707	244.514	28271.1	1282.45	484.076	721.44	355.548	733.2	329.51	7239.35	330.698	2915.43	6920.71	241.797	253.206	584.248	108.756	783.353	2618.58	950.207	1661.82	376.373	703.498	928.817	423.629	199.851
hsa-miR-142-5p	6.84262	53.2384	49.3285	69.192	113.266	26.097	47.1735	43.9549	52.3646	18.3598	22.251	17.5059	17.387	32.7633	24.6392	7.21394	47.0601	47.6829	33.5308	29.6339	17.045	20.9458	15.6093	58.1984	10.7366	115.705	0	9.71762	6.54846	14.141	5.5971	54.8521	58.2074	35.598	28.2318	16.2241	30.7822	30.0604	45.51	16.3603
hsa-miR-143	453.427	829.334	476.116	1247.97	1025.42	1612.87	248.558	351.508	148.469	421.401	291.931	248.413	142.798	240.205	108.718	417.661	157.27	314.507	279.132	99.1746	285.068	36.3258	27.9997	130.237	109.18	77.4332	60.8556	184.581	161.71	71.43	60.3755	425.382	318.862	995.549	771.288	744.509	143.643	522.747	36.5399	360.815
hsa-miR-144	0	0	0	0	0	0	0	0	0	0	0	0	0	0	0	0	0	0	0	0	0	0	0	0	0	0	0	0	0	0	0	0	0	0	0	0	0	0	0	0
hsa-miR-145	2111.74	1609.79	1399.34	1791.45	2807.98	6791.9	762.236	1512.36	472.296	1556.9	1248.78	1285.59	882.893	1014.3	182.819	857.663	356.931	844.349	479.507	253.178	1550.84	151.401	90.2683	283.048	908.454	245.259	212.844	547.64	444.036	157.496	99.6144	1452.75	928.712	2037.75	1565.04	1405.38	451.87	1840.72	207.917	696.619
hsa-miR-146	420.623	476.642	341.051	490.969	618.395	208.082	705.644	191.664	200.51	82.8626	68.9411	95.7072	101.998	138.87	222.229	50.8513	2192.02	151.262	202.952	114.669	328.523	161.453	88.1741	568.633	69.9054	312.637	681.613	79.7298	43.8725	192.437	28.1838	188.995	231.768	252.948	303.45	95.4077	129.714	155.361	84.5666	56.9762
hsa-miR-146b	770.443	539.088	812.443	624.524	1641.26	252.989	137.167	123.429	514.705	52.3969	101.809	38.1545	304.577	380.59	138.473	151.115	3674.17	226.665	816.268	584.972	394.151	374.078	180.593	397.238	140.663	1114.06	347.917	189.616	329.961	340.354	36.2359	270.422	386.172	370.398	689.632	122.367	430.735	167.274	53.2654	193.497
hsa-miR-147	0	0	0	0	0	0	0	0	0	0	0	0	0	0	0	0	0	0	0	0	0	0	0	0	0	0	0	0	0	0	0	0	0	0	0	0	0	0	0	0
hsa-miR-148a	515.073	274.814	1162.96	334.716	587.768	107.671	717.374	203.045	304.547	381.431	297.893	374.984	202.599	409.633	123.331	271.066	208.233	162.631	326.228	6455.8	342.759	1816.43	53.1189	405.378	194.334	264.486	102.641	266.418	418.523	248.966	75.7021	305.383	349.391	431.369	239.13	278.445	628.729	4762.94	72.4806	438.988
hsa-miR-148b	65.9913	42.1108	77.6344	29.3371	59.2129	41.8454	44.5434	39.1804	47.3491	92.21	50.6584	81.3527	34.7879	46.6113	36.6632	17.4929	20.3907	118.789	22.6078	244.413	71.3603	61.5115	45.1442	35.8409	45.4635	50.9485	13.3747	32.188	22.4765	35.3616	13.6359	48.6353	35.4692	44.2648	36.3577	21.8748	81.1282	96.1597	9.409	61.7811
hsa-miR-149	16.0693	32.5551	14.659	30.7513	23.8288	72.8105	48.7616	20.1739	12.2182	33.1377	37.2879	40.6929	39.82	13.7411	10.2954	34.0429	6.40617	469.45	33.784	20.4913	28.5706	6.29852	613.449	138.999	44.8737	7.4608	6.49696	93.0088	21.2532	13.8194	9.0254	14.8376	9.92144	87.7961	35.8355	47.6891	88.2499	17.6977	51.2186	81.4015
hsa-miR-150	1483.28	1026.58	513.753	778.691	930.388	611.527	840.155	510.534	882.799	538.729	564.944	330.897	893.42	483.987	471.988	510.898	27153.6	330.867	1401.51	364.88	1739.47	187.095	243.564	3360.01	546.138	804.278	3929.89	149.18	168.706	304.541	329.831	648.006	1123.18	465.544	853.107	619.763	529.595	499.139	1402.91	115.316
hsa-miR-151	106.216	146.922	128.408	139.241	163.766	128.104	105.372	0	122.654	104.616	102.607	126.654	154.745	113.613	151.262	110.772	96.1923	221.6	192.714	197.621	169.826	80.8134	315.966	52.9799	131.31	89.3692	72.2211	148.639	108.828	93.5629	86.7398	93.8917	90.9833	170.145	110.1	142.118	184.069	165.762	0	146.796
hsa-miR-152	185.722	263.085	266.412	351.242	456.052	247.355	352.062	402.132	379.68	365.282	334.721	346.436	426.535	166.851	370.578	191.905	110.043	302.653	299.169	49.5799	350.889	111.272	100.827	136.788	345.758	84.822	88.4761	270.839	168.398	180.849	374.625	169.471	121.674	418.495	361.816	350.826	434.577	263.445	0	186.723
hsa-miR-152N	314.377	495.939	405.962	500.328	622.894	594.983	352.173	519.593	478.316	368.756	336.725	383.247	645.1	267.99	426.147	226.721	282.645	727.97	438.525	421.494	499.826	278.053	175.87	206.207	498.813	125.019	133.554	368.467	162.827	223.082	424.149	206.888	173.355	555.976	497.133	461.904	506.374	435.914	79.0726	245.469
hsa-miR-153	5.24432	6.04406	21.3392	8.7025	5.46049	0	11.8311	0	6.03828	0	0	0	0	0	0	0	5.10192	0	5.3865	24.4231	0	0	111.117	0	0	0	0	12.3318	6.11854	0	0	0	0	0	0	0	6.4024	35.9248	16.2842	9.47115
hsa-miR-154	0	0	0	0	0	0	0	0	0	0	0	0	0	0	0	0	0	8.50342	0	0	0	0	0	0	0	0	0	0	0	0	0	0	0	0	0	0	7.69235	0	0	0
hsa-miR-154*	0	0	0	0	0	0	0	0	0	0	0	0	0	0	0	0	0	17.7976	0	0	0	0	6.27843	0	0	0	0	0	0	0	0	0	0	0	0	0	0	0	0	0
hsa-miR-155	140.074	111.45	101.89	105.269	105.807	48.447	89.4535	28.3837	47.8773	10.8204	8.35097	21.0287	18.8087	26.7149	37.8363	11.8696	475.975	10.7207	23.0708	11.3192	0	6.29078	11.6727	120.676	21.3965	102.542	213.53	29.6319	24.7658	36.4388	8.18698	91.6567	80.7638	56.838	88.6103	18.9899	34.8015	33.4008	0	12.1923
hsa-miR-15a	703.878	544.31	595.729	639.045	1104.77	810.479	583.117	783.357	841.493	436.762	492.087	387.577	551.216	330.81	379.387	475.927	1152.4	887.376	758.4	698.868	711.572	487.359	731.01	1359.47	626.087	1013.15	1520.85	699.649	207.067	563.221	1315.26	806.433	702.963	1178.36	1081.3	472.413	1083.91	538.617	107.896	432.048
hsa-miR-15b	809.878	545.443	553.114	497.979	479.45	518.973	397.356	913.247	481.087	428.085	407.411	495.9	356.129	395.352	281.92	316.166	594.117	649.95	224.163	329.4	312.006	201.748	320.082	1550.34	429.013	782.258	701.172	1125.6	228.317	251.283	214.08	577.412	610.863	523.369	685.5	250.683	699.904	479.731	152.967	720.258
hsa-miR-16	5009.77	8474.27	4068.11	5248.32	4914.54	5053.18	4539.57	12449.4	6748.49	2083.65	2526.24	1963.2	3514.55	2839.9	6094.31	4198.84	7864.89	7351.92	6269.37	5104.22	5800.86	2508.4	5084.64	8065.55	3223.13	3798.9	7295.56	4229.3	1507.89	2139.95	4493.22	2861.7	3031.44	5682.32	6876.2	3421.25	5123.19	4859.88	981.249	2528.2
hsa-miR-16	7245.03	10408.9	5830.88	7099.91	6892.68	6261.52	5836.26	15339	8028.18	2816.19	3309.05	2472.78	4759.54	3467.47	8060.04	5349.42	10117.5	9856.89	8135.01	6544.81	8690.18	1835.36	6369.51	10275	4748	4943.24	10500.5	5165.46	1955.71	3039.25	5742.32	3330.78	3800.12	7403.76	8996.1	4039.47	6373.76	5732.37	952.491	2744.64
hsa-miR-16	5540.03	8411.53	4828.81	6430.36	6641.19	6623.14	6519.13	15209.1	8385.85	2519.11	3426.14	2807.88	4373.55	3236.49	7752.33	4999.84	8476.33	7276.6	4651.35	4878.22	6008.29	2518.22	6067.09	9145.89	4075.23	5183.82	8912.73	4545.65	1870.97	3071.06	6377.5	3312.42	3865.43	5976.36	9835.94	3460.81	6218.95	6176.78	547.007	2994.57
hsa-miR-16	7448.59	10867.7	7220.5	8302.02	8878.03	7588.51	8090.41	18142.8	10040.3	3275.28	4066.59	3202.97	4865.16	3708.16	9246.88	5975.27	9480.43	8422.3	7870.42	5632.88	6243.47	2782.8	6703.63	10526.5	4884.09	6738.65	12358.6	5262.85	2397.14	3910.7	7196.99	3830.21	4183.2	7473.96	12018.8	4072.21	7857.4	6731.69	420.36	3162.82
hsa-miR-17-3p	12.1678	21.078	14.5978	14.5436	14.5465	11.6243	22.0035	10.3975	9.93401	10.3548	9.74251	11.1703	7.62693	12.8851	13.2917	12.5875	21.1612	10.402	15.1463	21.2834	9.37722	12.8801	10.6728	26.9647	8.06521	10.7526	15.3512	25.5286	13.0102	8.81792	7.74489	10.528	13.9957	14.8936	12.6965	15.1184	16.1877	23.795	0	34.6801
hsa-miR-17-5p	187.724	131.526	157.168	174.511	256.223	217.019	115.438	167.217	145.963	199.83	161.43	194.349	117.758	107.396	94.8665	94.7335	172.78	288.099	150.803	122.444	108.49	184.064	106.74	646.576	92.2891	130.348	113.478	206.779	54.949	109.116	62.9592	187.674	210.9	154.896	118.185	67.2653	62.4057	130.723	17.6613	330.66
hsa-miR-18	40.9001	17.3312	25.662	25.1916	29.0044	23.3879	10.8391	22.1453	24.0456	11.4373	16.8768	7.7755	19.0527	15.8923	0	5.48115	24.3785	32.8563	12.2401	24.8053	7.49721	14.2401	26.3723	36.0144	12.3841	35.1526	45.2745	50.5625	5.26686	24.8058	10.0227	68.6175	66.9043	13.625	26.1051	9.99392	15.1742	27.3375	0	59.2713
hsa-miR-181a	303.307	149.018	207.557	119.435	354.085	187.969	218.819	227.086	251.588	368.624	287.88	380.95	225.034	365.505	169.93	84.6384	183.257	1503.43	124.89	196.109	293.498	93.7716	1855.03	1757.9	296.246	1073.38	371.326	158.42	130.833	243.162	77.8245	293.903	345.239	131.619	135.91	75.9638	442.864	160.075	161.215	141.364
hsa-miR-181b	245.667	219.851	266.018	179.807	458.485	156.511	8.24417	68.0856	72.215	49.564	87.2956	48.2246	224.113	265.166	89.916	91.1617	682.28	642.974	200.191	253.608	148.207	57.1567	3086.85	1601.01	151.189	358.26	352.097	168.088	178.12	199.821	50.0225	185.883	165.4	121.11	148.748	84.5386	288.649	163.242	72.8765	164.216
hsa-miR-181b	298.868	305.628	244.979	5.64295	334.189	93.5909	179.2	186.553	238.599	244.807	283.624	215.473	302.123	306.343	257.495	190.974	358.203	337.434	106.866	0	216.218	79.3838	4531.94	2153.08	315.555	689.892	570.807	228.872	251.948	365.009	84.9482	319.821	308.502	211.022	200.838	131.748	405.091	345.376	79.2365	138.05
hsa-miR-181bN	154.396	115.231	156.528	121.88	208.118	115.214	96.3514	97.1053	127.385	183.416	194.196	181.698	160.03	136.468	103.552	0	143.191	525.058	90.6093	110.85	118.801	46.4761	1996.75	1342.39	200.558	324.694	341.717	149.989	84.1666	173.333	44.8737	142.09	155.676	87.8009	96.9778	58.4238	232.159	127.201	56.7673	117.429
hsa-miR-181c	12.8358	8.05071	19.1735	13.4279	19.2884	12.6348	8.99678	10.9202	10.1058	14.9688	10.6839	13.1083	10.701	13.0635	8.20789	0	5.5855	23.6159	0	7.82734	0	0	77.3602	61.9718	11.4161	50.4694	13.9222	6.49959	7.38438	14.3996	0	12.1603	12.941	8.25932	7.99636	5.18202	12.2723	9.53669	0	0
hsa-miR-181d	169.252	120.64	157.459	128.62	213.363	111.049	14.0448	42.9735	41.4101	57.3379	56.748	52.8149	202.89	145.686	46.0463	67.455	418.655	326.312	105.811	164.041	81.6253	32.0674	1457.84	881.387	99.7548	165.738	209.577	83.2375	109.72	123.842	34.6761	127.974	119.474	119.231	120.884	79.9432	189.801	126.422	72.8533	112.89
hsa-miR-182	40.5611	36.6994	81.3283	18.7029	17.0539	33.2304	78.9919	83.7231	33.2504	0	0	0	0	16.2452	23.8055	0	10.219	36.4961	53.7946	165.803	0	0	66.711	200.059	0	41.457	11.6969	38.0172	0	30.5962	19.6799	23.6842	31.1196	42.5025	49.2193	5.81685	39.8283	124.463	5.54391	24.2882
hsa-miR-182*	0	0	0	0	0	0	0	0	0	0	0	0	0	0	0	0	0	0	0	0	0	0	0	0	0	0	0	0	0	0	0	0	0	0	0	0	0	0	0	0
hsa-miR-183	0	0	0	0	0	0	0	0	0	0	0	0	0	0	0	0	0	0	0	5.74216	0	0	0	11.5303	0	0	0	0	0	0	0	0	0	0	0	0	0	0	0	0
hsa-miR-184	0	0	0	0	0	0	0	0	0	0	0	0	0	0	0	0	0	27.0825	0	0	0	0	9.69731	0	0	0	0	9.31083	0	5.44533	0	0	0	0	0	0	0	0	0	5.57435
hsa-miR-185	0	0	0	0	0	0	0	0	0	0	0	0	0	0	0	0	0	0	0	0	0	0	0	0	0	0	0	0	0	0	0	0	0	0	0	0	0	0	0	0
hsa-miR-186	349.996	436.117	320.701	472.368	614.795	495.465	405.927	406.848	442.207	250.02	296.861	276.296	449.027	265.384	242.73	427.095	469.419	592.774	430.129	332.968	335.218	200.059	261.436	268.395	421.91	281.911	345.917	329.821	247.9	245.58	295.39	249.772	297.966	593.248	468.917	371.006	404.76	433.979	16.215	289.036
hsa-miR-187	122.249	133.472	99.402	19.9831	7.6405	173.383	103.397	20.4409	0	136.773	8.27371	135.539	0	80.3618	0	11.9707	0	0	0	0	0	0	9.2933	0	7.81923	14.3436	0	136.021	0	55.7632	0	90.9735	60.1156	92.7121	64.8438	66.5046	8.46059	23.2407	9.05214	116.923
hsa-miR-188	0	0	0	0	0	0	0	0	0	0	0	0	0	0	0	0	0	0	0	0	0	0	0	0	0	0	0	0	0	0	0	0	0	0	0	0	0	0	0	0
hsa-miR-188	7.66139	9.07964	9.03989	10.6497	7.58202	6.05326	6.87051	5.26343	13.776	7.24368	6.0976	7.39247	6.54765	8.40538	7.36509	5.76666	5.20582	22.1049	5.19657	0	6.83721	0	0	5.75506	6.75114	6.8946	12.3854	15.9738	12.3351	34.655	16.7301	9.78695	7.42939	9.94165	8.3233	0	12.6885	655.537	0	15.4698
hsa-miR-189	0	0	0	0	0	0	0	0	0	0	0	0	5.30857	0	0	0	0	0	0	0	0	0	0	0	6.05657	0	0	0	0	0	0	0	0	0	0	0	0	0	0	0
hsa-miR-18b	0	0	0	0	0	0	0	0	0	0	0	0	0	0	0	0	0	0	0	0	0	0	0	0	0	0	0	0	0	0	0	0	0	0	0	0	0	0	0	0
hsa-miR-190	6.87117	0	9.42454	12.3387	12.2185	8.12144	0	18.4222	15.3172	7.26577	5.58293	6.04024	17.7144	6.0023	0	0	0	0	7.37321	0	0	0	17.8188	0	10.078	0	0	0	0	56.4013	0	6.5139	9.97956	0	8.88688	9.17524	0	6.07765	0	0
hsa-miR-191	525.997	469.869	444.765	438.895	502.36	410.186	479.571	499.735	413.92	329.325	330.739	401.058	371.76	426.535	447.253	428.102	543.497	1687.12	574.038	413.663	613.371	361.652	872.086	468.428	402.581	409.226	510.907	566.946	387.952	378.946	230.612	321.296	480.082	672.088	590.096	437.285	797.018	586.433	41.5181	264.616
hsa-miR-192	8462.43	2430.34	5431.13	2662.09	3491.59	135.927	68.907	45.7429	28.4105	17.96	30.7908	12.4392	30.919	32.6627	67.1065	47.7107	42.7038	187.244	21.9027	579.766	19.3111	2917.34	51.5174	42.4262	25.6255	32.188	50.9095	89.3437	33.4663	2739.65	33.7338	8113.19	22725	682.322	44.3384	60.9292	33.662	3247.22	28.7003	68.2985
hsa-miR-192	9777.46	2902.18	6086.83	3042.28	3340.11	152.937	57.0097	42.6309	26.9078	19.7487	20.9164	15.4516	33.0007	37.9006	75.319	58.107	69.1534	300.204	34.2373	2420.78	17.0922	4869.09	84.7244	61.8063	25.7924	37.5919	59.3572	108.697	32.2144	3206.58	33.2498	8130.39	24705.3	689.385	46.5038	60.4541	34.762	3614.37	37.0981	68.8607
hsa-miR-193	23.048	71.3768	16.8205	61.2708	47.0225	38.6081	33.3774	9.42554	76.0506	14.7137	12.6601	12.7957	32.6478	14.8493	22.598	33.1266	6.34045	23.7059	32.8263	51.5353	28.3879	8.36774	0	12.951	19.5833	17.3452	14.5033	10.9971	19.7841	32.3255	21.9472	15.722	12.9845	45.9832	43.8385	52.9514	28.0533	45.4226	0	13.7663
hsa-miR-193b	6.65403	8.28955	6.38446	13.9116	34.2161	9.14925	0	19.3603	32.7554	14.3108	13.1106	6.48442	58.7884	8.09909	14.2946	0	14.1314	262.398	40.4075	64.6343	95.0291	39.5039	0	15.9695	16.0484	0	0	0	5.03892	0	83.8617	5.68485	0	14.0146	21.7177	14.5568	81.427	7.87977	0	0
hsa-miR-194	6665.05	1144.11	4112.26	1875.86	2621.43	102.432	42.3046	53.5118	36.7904	22.5857	24.8424	21.3626	26.8954	28.5586	39.8132	40.6023	28.6878	96.1687	18.1694	595.691	0	2502.53	14.4741	45.8752	19.789	27.4511	34.9542	57.9885	30.4325	2480.88	20.786	4884.33	20838.3	468.452	43.4624	35.9471	22.6027	2106.36	46.2608	68.181
hsa-miR-195	2150.19	3458.21	2463.84	3913.63	3210.69	2631.69	2089.36	3232.47	2876.46	1649.15	1279.94	1817.27	1535.21	1692.87	2068.6	3638.35	1597.15	516.11	4257.12	1612.72	1927.91	722.877	1239.68	1509.39	1372.61	1971.86	2179.26	1563.25	4028.57	1441.58	959.709	1327.77	1168.26	2994.59	3157.01	5215.68	3487.82	1414.69	112.356	1052.79
hsa-miR-196a	0	21.7782	0	92.3975	379.186	9.39558	15.551	9.55632	5.33939	0	0	0	0	12.7474	0	316.333	163.95	51.1708	141.239	0	605.857	0	0	33.5671	0	0	0	85.3847	41.5007	531.492	349.544	14.5168	6.23694	144.689	88.5383	137.139	28.0776	0	9.19205	53.6981
hsa-miR-196b	0	20.8476	0	436.021	655.134	14.8567	18.0294	9.67958	9.1351	0	0	0	0	45.3939	6.43612	567.304	100.909	241.749	165.999	0	338.971	0	0	107.546	0	5.47944	8.25301	81.9133	24.7503	343.262	221.445	11.5059	5.19349	528.2	265.155	731.668	85.7834	5.20846	24.7424	52.886
hsa-miR-197	105.448	44.9539	90.5764	53.1826	115.11	72.9549	112.098	184.364	84.8314	190.53	232.287	220.32	183.122	69.5021	59.583	59.2646	45.7898	76.6256	47.895	50.0565	115.056	27.506	266.505	53.5316	178.451	90.8027	51.2501	50.3991	58.2369	41.5733	56.1635	66.4198	88.3621	80.5293	62.7747	133.697	134.393	472.398	267.677	42.2515
hsa-miR-198	0	10.4142	0	0	0	0	0	5.3926	30.8875	0	0	0	0	0	0	0	0	24.6646	7.17361	0	0	0	0	0	0	0	0	0	0	0	0	0	0	6.29374	5.67128	0	0	0	0	0
hsa-miR-199a	153.307	257.071	108.008	373.684	457.878	155.659	167.875	208.587	611.174	230.233	102.379	207.106	101.289	136.188	86.4643	203.915	148.483	553.515	270.361	177.309	165.897	99.8247	0	90.2848	79.399	92.6573	141.945	253.284	420.77	213.14	53.2525	122.97	134.734	161.032	346.921	433.474	329.438	112.406	12.0717	322.318
hsa-miR-199a*	1470.94	2613.81	1248.2	3002.42	3236.68	1193.71	2323.06	1806.47	4292.12	2592.63	1790.68	2975.21	1444.23	1085.93	1191.3	1808.64	709.565	2981.63	2287.59	1280.59	1655.87	547.591	71.6219	830.844	817.901	658.047	1074.82	1330.18	2989.12	1193.99	494.589	903.885	963.684	3196.8	2637.49	3741.76	1796.53	957.393	87.778	1850.64
hsa-miR-199b	151.836	212.043	124.386	292.486	410.626	150.2	252.665	310.281	736.722	270.37	112.755	208.265	159.967	181.774	103.066	102.152	96.6769	451.547	447.44	152.156	192.156	25.2442	0	121.724	80.3586	135.564	39.1994	143.229	137.895	48.5351	89.3921	39.9426	72.8252	274.462	369.971	353.916	116.081	119.39	0	103.121
hsa-miR-199-s	799.191	1376.55	638.527	1925.83	1812.23	702.819	917.036	735.85	1512.59	680.855	616.62	766.942	547.859	524.314	439.78	1233.24	556.197	1658.82	980.921	864.983	684.166	255.908	14.0092	315.103	415.892	444.132	1027.59	819.448	2083.27	767.214	257.255	558.351	562.111	1687.22	1449.74	2157.3	1041.34	512.235	29.8314	1019.88
hsa-miR-19a	2463.7	1979.96	2070.71	2007.83	2100.95	1438.19	850.789	1218.08	861.08	342.682	216.929	262.694	985.932	156.689	445.342	500.502	1765.95	1533.74	1047.18	2261.88	422.699	1587.77	620.451	1333.63	552.012	785.904	1377.35	1640.5	698.749	948.397	477.818	1401.43	1539.86	1044.53	928.44	885.366	530.07	908.705	141.636	1230.15
hsa-miR-19b	3247.83	2982.41	2845.55	3013.59	3389.33	2399.77	2174.82	2419.87	1754.07	806.872	639.146	792.486	1749.76	1652.08	1283.79	1424.23	3677.69	3739.26	3012.21	4009.32	1107.65	3207.69	1686.33	2920.95	1188.9	1680.49	2724.75	2831.32	1534.73	1739.39	1093.91	2267.36	2708.07	2079.14	1940	1889.36	1178.24	2332.01	245.736	2242.27
hsa-miR-20	3951.42	3040.82	3214.08	3377.31	3518.39	3520.02	2228.02	3123.36	2197.12	1214.21	1086.7	1439.74	1743.96	2011.3	2235.84	2323.37	3793.08	4752.57	3023.11	1429.45	1608.54	2761.83	1771.74	3787.64	1622.57	2420.47	3081.54	3073.15	1676.62	2188.89	1378.75	3106.59	3377.44	2366.74	2830.82	1890.32	1339.5	2569.78	118.725	2797.98
hsa-miR-200a	499.649	179.92	861.14	375.074	528.628	127.872	677.68	6.19658	7.05916	0	0	0	0	534.149	143.945	8.1243	0	0	102.051	1240.09	0	39.1211	6.44303	258.342	0	273.036	9.51	107.709	0	885.427	0	490.146	1333.35	315.177	80.5915	42.5498	0	1967.29	25.0874	113.92
hsa-miR-200a*	10.3275	9.17626	31.2687	16.0384	27.6782	0	0	0	0	0	0	0	0	9.10349	0	0	0	0	0	11.368	0	0	0	0	0	0	0	0	0	10.0224	0	11.0072	18.4115	6.6714	0	0	0	47.7192	0	0
hsa-miR-200b	815.88	423.828	1425.05	901.531	1341.44	240.535	963.095	17.7252	12.466	0	0	0	0	526.465	227.184	16.7471	0	43.1278	187.587	450.367	6.25366	43.5402	8.06693	275.618	0	188.164	12.8508	97.2505	0	607.083	0	785.602	1269.44	621.471	123.951	79.3889	8.5006	2341.29	29.4916	109.359
hsa-miR-200bN	1377.18	975.242	2987.22	1430.74	1615.11	477.136	2530.19	22.9016	24.9318	6.37603	0	5.90742	0	1386	579.513	39.0229	7.0988	108.975	349.954	2163.22	10.8879	99.0635	15.2901	597.407	0	567.776	26.8	224.342	7.40827	1240.83	7.33509	1218.27	2289.26	1136.73	273.107	124.451	14.1857	3930.23	47.1135	138.684
hsa-miR-200c	3355.25	1165.62	4192.74	1807.31	2624.79	1207.47	5844.86	91.7691	40.9894	10.2936	9.03668	11.667	5.83298	4053.91	2180.23	83.0009	24.2868	8677.29	1593.39	2377.17	60.155	73.4312	28.095	855.206	0	2512.86	128.578	515.103	33.9001	1252.92	19.5322	3122.05	6495.5	2760.76	700.347	328.88	51.1022	10185.3	56.0733	434.73
hsa-miR-200cN	3326.16	985.715	4053.77	1596.63	2081.97	1225.23	3886.42	46.5842	22.8734	9.20843	7.78198	10.9752	0	3445.57	1702.87	70.8932	21.0436	8275.85	1102.02	8285.27	17.6806	45.6022	17.7976	586.409	0	2157.32	91.5621	330.395	21.1088	701.346	11.3982	2199.62	5332.68	2048.68	593.752	268.779	33.8802	6200.57	43.6258	322.051
hsa-miR-202	0	0	0	0	0	0	0	0	0	0	0	0	0	0	0	0	0	0	0	0	0	0	0	0	0	0	0	387.88	28.3283	0	0	0	0	0	0	0	87.7311	0	0	302.352
hsa-miR-202*	0	0	0	0	0	0	0	0	0	0	0	0	0	0	0	0	0	0	0	0	0	0	0	0	0	0	0	334.154	40.8661	0	0	0	0	0	0	0	114.705	0	0	388.541
hsa-miR-203	61.5814	18.2853	108.126	68.1215	100.296	2930.58	241.826	25.9747	5.19195	17.291	5.6038	38.2274	7.05533	55.7239	65.6156	22.1678	0	354.099	40.2674	57.3269	6.62165	23.6117	26.5898	111.377	6.79814	229.675	9.71397	18.9705	20.5763	55.8809	0	51.8214	51.3081	79.7064	54.8591	178.581	23.3767	553.791	15.9029	18.1201
hsa-miR-204	15.5174	24.0512	40.439	47.3702	35.0573	20.6171	33.0189	117.283	26.2941	227.91	12.7768	193.216	32.3115	32.6437	46.2277	407.047	24.548	102.643	57.9201	49.8206	32.5356	34.7087	1264.28	59.7845	18.9878	8.8595	66.5858	878.907	188.566	3132.41	22.1379	47.1469	61.5403	221.164	104.981	342.195	126.895	280.777	60.1178	558.208
hsa-miR-205	0	0	0	0	0	2066	849.468	14.6182	0	0	0	0	0	0	5.177	0	0	463.554	899.026	6.2235	0	0	0	1453.85	0	38.2785	0	83.6878	0	5.24884	0	0	0	983.829	287.586	246.995	18.9422	118.386	10.4269	70.0969
hsa-miR-206	0	0	0	5.47297	0	0	20.3367	18.2146	5.69743	0	0	0	0	0	4485.03	13.8561	0	0	219.225	0	0	0	5.05565	29.2211	0	0	0	176.91	0	9.1115	13794.6	0	0	83.1087	258.971	16.8109	34.3905	12.0789	7.75067	106.969
hsa-miR-208	0	0	0	0	0	0	0	0	0	0	0	0	0	0	0	0	0	0	0	0	0	0	0	0	0	0	0	0	0	0	0	0	0	0	0	0	0	0	0	0
hsa-miR-20b	62.4325	101.96	79.3117	133.852	163.343	21.8611	5.00106	25.5556	39.7439	6.2513	11.7849	0	32.8854	29.5781	7.5595	5.20842	98.0329	67.8093	29.6825	22.4473	26.8215	14.8811	51.2631	208.094	19.4715	15.1094	41.7106	26.0972	7.28859	77.3743	10.049	44.4915	33.388	166.524	80.4866	12.5736	12.0575	58.6027	0	28.7097
hsa-miR-20N	1129.04	922.741	837.258	856.335	797.286	849.005	429.257	819.149	482.968	179.739	145.202	157.9	394.885	479.843	423.044	519.663	947.021	1195.1	676.563	899.728	428.446	637.593	539.656	1098.52	350.364	465.004	740.287	667.771	353.926	445.085	246.898	571.958	497.841	633.815	644.276	469.124	219.542	548.832	45.6679	465.219
hsa-miR-21	10653.4	11098.2	12369.7	11276.8	20490.6	8544.08	7430.65	5001.15	11663.6	4764.11	3041.1	3996.29	2246.66	8977.36	5036.73	1695.04	9688.24	11006	8450.85	14878.7	3222.64	3011.44	975.3	3401.65	1419.98	8619.56	4970.05	3914.27	2176.51	5009.53	1652.96	9805.05	8499.86	13833	11778	5774.79	5472.82	8333.52	920.107	4916.59
hsa-miR-210	28.3978	59.4692	67.5339	42.6617	60.0685	149.957	57.4346	38.1636	35.5961	50.34	37.4296	60.5862	55.405	76.7865	17.4287	14.2771	8.82361	101.858	16.4262	31.6531	27.3445	23.4564	25.7086	0	39.7796	53.3489	11.0927	40.6719	14.7511	35.0291	25.9471	110.987	35.8267	43.4629	25.4891	53.8236	33.8494	81.2706	5.19019	32.4805
hsa-miR-210N	63.4107	132.762	165.803	84.7991	130.431	455.38	120.289	78.4627	66.9966	94.3392	69.6245	124.239	120.213	181.487	37.5004	37.1756	22.2238	247.464	27.4278	86.3313	66.5891	57.1069	54.2521	24.6712	91.6442	99.9217	21.4975	87.2963	29.4083	71.155	50.0208	173.186	60.4929	85.9513	59.453	107.649	62.7346	168.325	14.8178	67.6824
hsa-miR-211	0	0	0	0	0	0	0	0	0	0	0	0	0	0	0	0	0	0	0	0	0	0	0	0	0	0	0	0	0	7.25614	0	0	0	0	0	0	0	40.3757	0	0
hsa-miR-212	8.70753	12.6501	7.03792	10.0342	13.5698	6.86868	5.40338	5.66439	11.9279	0	10.2799	6.32576	9.65003	0	0	7.4971	0	0	8.98841	5.4604	8.78603	0	31.5109	7.17545	22.2241	12.205	7.44869	10.5611	6.75416	11.4824	0	18.3697	10.1573	12.0985	15.4119	8.20799	34.892	58.5333	13.8848	9.30469
hsa-miR-213	0	0	0	0	0	0	0	0	0	0	0	0	5.0878	0	0	0	0	19.8151	0	0	0	0	26.4699	20.2036	0	7.75007	9.45521	0	0	6.24584	0	0	5.19778	0	0	0	6.18178	0	0	0
hsa-miR-214	458.447	339.724	341.512	544.531	1136.96	413.029	458.395	928.528	814.399	607.548	208.871	775.181	349.975	403.59	271.464	424.496	111.691	447.566	431.568	227.397	655.288	126.344	16.7495	163.004	341.528	182.404	146.874	490.394	686.347	110.012	87.1256	373.691	121.872	787.043	781.533	914.729	721.008	223.019	7.12943	280.806
hsa-miR-215	1089.94	151.417	610.285	61.7111	80.5132	12.5253	0	0	0	0	0	0	0	0	0	0	0	0	0	9.01482	0	17.652	0	0	0	0	0	0	0	19.0307	0	1239.6	5244.08	97.2614	0	0	0	24.6871	0	0
hsa-miR-216	0	0	6.22561	0	0	0	0	0	0	0	0	0	0	0	0	0	0	0	0	580.309	0	0	0	0	0	0	0	0	0	0	0	0	0	0	0	0	0	0	0	0
hsa-miR-217	0	0	0	0	0	0	0	0	0	0	0	0	0	0	0	0	0	0	0	55.75	0	0	0	0	0	0	0	0	0	0	0	0	0	0	0	0	0	0	0	0
hsa-miR-218	132.256	135.116	75.3788	141.332	98.3145	237.12	96.3101	178.531	89.5343	129.781	49.4772	297.122	74.3021	114.127	89.5937	134.108	59.5976	223.47	66.3968	57.5982	165.336	8.8324	410.5	72.2867	105.117	197.233	163.389	57.4979	30.9711	125.776	22.1612	60.6192	47.3764	181.067	189.952	256.447	331.202	87.1002	68.3599	48.8516
hsa-miR-219	0	0	0	0	0	0	0	0	0	0	0	0	0	0	0	0	0	0	0	0	0	0	85.1963	0	0	0	0	0	0	0	0	0	0	0	0	0	0	0	5.05263	0
hsa-miR-22	49.1341	169.358	128.428	200.624	254.625	184.653	123.098	297.487	357.306	691.27	1067.97	644.536	426.983	67.5431	426.179	24.4191	79.699	672.202	294.898	140.497	532.348	179.004	91.6294	73.328	597.02	112.379	157.615	210.629	43.831	195.097	974.284	169.022	193.497	332.063	245.884	106.113	593.809	234.297	55.3904	237.524
hsa-miR-220	0	0	0	0	0	0	0	0	0	0	0	0	0	0	0	0	0	0	0	0	0	0	0	0	0	0	0	0	0	0	0	0	0	0	0	0	0	0	0	0
hsa-miR-221	272.095	540.685	332.576	321.513	402.362	379.594	250.195	180.337	431.111	130.566	2049.22	139.631	450.77	276.583	133.82	177.726	111.673	2090.06	168.101	195.496	298.61	54.3688	934.708	180.494	1642.84	168.138	127.44	279.749	92.1134	338.685	90.4493	282.535	257.013	1118.23	591.81	193.225	119.887	149.326	45.8096	238.645
hsa-miR-222	1258.43	1239.53	958.467	1182.97	1558.46	1735.85	1290.84	744.021	1127.61	397.453	1627.35	421.701	668.797	1640.4	727.613	1893.13	813.808	4704.99	954.541	653.07	1748.88	147.266	1861.06	827.259	1545.45	1068.56	669.552	749.715	993.621	685.738	214.276	854.308	904.477	3991.2	2114.12	1468.97	455.454	699.414	110.363	798.292
hsa-miR-223	1699.45	958.861	1045.49	1446.53	1895.02	870.743	3790.15	1073.1	1128.74	220.022	894.483	302.906	430.048	674.802	630.718	331.725	1074.16	3063.4	1006.63	647.413	679.472	608.735	647.959	526.001	1170.15	7109.78	8828.03	202.363	246.376	397.98	206.039	457.793	679.8	773.001	2383.6	384.584	1683.19	455.477	100.545	104.289
hsa-miR-224	20.1331	17.6436	8.62097	21.8092	46.2076	48.6286	20.0312	52.6006	202.929	25.3537	30.3782	18.1297	29.0203	9.8671	15.1412	9.2346	10.3407	479.355	66.1783	29.0111	315.273	8.56457	0	14.7341	24.4982	9.91941	11.6615	7.86024	0	9.93529	0	21.4456	20.7447	41.8547	44.8877	24.7063	22.9141	7.76895	0	5.40699
hsa-miR-23a	225.383	342.75	217.033	440.918	377.274	549.289	247.955	374.507	321.73	849.705	982.538	885.522	327.698	184.516	160.816	204.493	146.987	1161.44	360.048	195.088	483.907	68.8204	49.1199	244.83	365.581	271.501	157.282	169.633	128.53	181.824	240.576	149.588	165.912	430.391	270.084	292.392	258.02	222.209	33.5981	275.995
hsa-miR-23b	1579.73	1267	1042.88	2082.36	2090.35	2606.6	1384.84	1589.68	952.176	4281.29	6588.81	3700.74	2309.07	1395.22	915.277	2182.2	349.867	2598.34	782.318	1784.78	867.974	1149.19	2397.98	480.634	3846.11	1106.78	687.623	1543.68	1124.78	1155.11	1097.09	1570.22	1074.08	4758.04	2845.04	2755.98	1704.67	2009.05	70.2631	1503.87
hsa-miR-23bN	1738.26	1056.68	1216.68	1752.14	2063.2	4410.46	1099.82	2388.32	482.764	5038.58	8211.68	4596.82	6147.82	1581.31	1188.6	1540.59	383.98	2486.76	668.084	1254.14	1080.65	1462.78	1323.28	376.966	7258.06	682.422	494.895	1375.39	619.316	1221.99	1251.68	1078.58	949.494	2976.65	2075.12	2056.75	1386.65	1951.57	206.967	812.805
hsa-miR-24	4697.47	5222.58	3422.27	5218.95	5175.41	8253.25	4411.35	5100.7	3207.7	7508.33	11104.7	8463.91	11300.8	4190.13	4370.39	5276.6	2655.91	29441.1	4390.84	4789.56	5992.51	2692.09	2822.61	1871.84	10264.2	3671.02	2735.75	3000.1	2110.94	3427.25	4605.48	2935.08	2514.14	8699.5	5860.02	5444.66	4490.15	4505.71	506.758	1529.88
hsa-miR-25	1034	1452.26	1014.81	987.612	895.277	746.722	941.492	1530.24	993.985	426.832	446.403	506.57	516.554	704.106	810.934	882.8	1357.78	1223.67	1003.49	1158.78	997.363	642.849	704.253	2117.4	452.64	611.421	905.52	750.263	511.149	417.772	499.932	637.754	800.139	741.085	1035.29	706.635	1015.79	845.04	123.001	502.339
hsa-miR-26a	17296.3	19406.5	12843.8	20838.6	25421.8	19698.1	22396.5	18273.7	18322.7	17002.1	15105	16085	21825.4	17611.2	31265.7	49017.8	15870	27344.4	41740.3	13554.9	30064.4	9569.76	24439	12206.4	17417.1	17976.6	15065.1	12869.4	28024.3	19314.5	22580.8	12699	11768.2	37538.7	27013.3	42531.8	25889.5	22161.4	873.909	8377.08
hsa-miR-26aN	8340.37	10228.8	6844.96	9007.5	9643.38	8442.77	6863.09	7237	6706.53	6063.32	4822.54	6187.41	8340.47	7841.86	12153.7	21328.2	7757.98	14243.3	13942.6	12992.1	16011.7	4754.72	10640.8	6375.98	7313.78	6319.11	6216.74	6288.16	11503.2	8228.01	9017.01	4595.6	4160.35	16072.5	10745.2	18554.4	9502.31	7210.25	1200.22	2823.2
hsa-miR-26b	5423.61	5324.01	3896.34	5400.9	6368.81	4055.26	5824.98	4585.82	6031.66	5667.63	5343.49	5900.08	6357.43	4412.29	8048.37	8714.19	5195.31	15545.6	6536.08	4077.98	6234.38	4066.75	3985.65	3406.88	5539.17	4523.4	5382.98	2818.47	4670.37	5655.39	4385.99	3546.02	3715.16	9112.55	6605.17	8001.86	5622.85	5968.45	143.178	1557.89
hsa-miR-26bN	2167.18	2436.52	1797.82	1760.31	1430.23	1263.4	940.766	958.704	1060.08	952.955	764.683	924.747	1314.81	1072.92	1566.23	1816.48	1327.16	3712.43	1417.5	1625.28	2068.45	946.155	880.837	1042.52	1036.19	1263.49	1249.47	718.973	1032.56	1126	878.144	614.403	720.438	2405.84	1327.69	2217.93	1126.29	1135.02	113.656	364.442
hsa-miR-27a	1862.95	2497.94	1074.23	2301.75	2623.98	2361.81	1420.88	1779.74	2082.87	2755.55	3166.05	2675.39	1879.73	794.717	1899.9	853.293	1063.7	10238	2069.5	876.834	3265.98	384.877	448.021	582.697	2415.93	1643.24	979.546	928.723	764.363	1215.49	2686.1	1368.05	1177.13	2290.29	1852.07	1585.37	1997.87	1303.16	65.8259	897.919
hsa-miR-27aN	16.412	30.5164	17.5425	30.0479	26.3337	44.8887	20.136	16.3941	18.0618	29.277	31.1475	32.3834	22.0133	13.3768	18.417	21.7493	28.7782	335.418	66.8493	27.5227	48.457	5.91011	0	13.7279	13.4233	26.6041	17.2804	9.04616	11.3688	16.2124	28.5686	10.4138	12.1416	35.3992	16.3065	40.9142	18.1597	18.2771	0	11.4651
hsa-miR-27b	1364.63	2002.01	1059.12	2203.27	2062.69	1754.08	1241.96	1622.06	746.475	3453.91	4064.47	2580.39	2101.04	1170.21	1103.85	1743.7	320.075	2153.59	791.592	1370.09	1259.95	1091.49	1555.5	288.274	3181.81	568.824	296.322	758.386	747.705	1267.57	844.725	1091.65	844.18	3384.88	2078.59	1611.91	1203.8	1273.57	43.2863	777.362
hsa-miR-27bN	1788.87	4092.5	2182.99	3323.82	2962.9	4678.33	2471.96	2257.38	1014.08	3975.23	5164.62	3674.69	2986.64	2469.27	2046.21	3739.25	575.61	4187.54	1221.3	4240.83	2065.63	1893.64	2891.06	614.043	4688.55	1528.23	723.361	1374.15	1429.35	2054.98	1442.94	1849.77	1374.95	6691.47	3578.26	3369.92	2077.5	2987.67	187.505	1182.98
hsa-miR-28	278.202	289.575	290.929	390.025	401.688	581.045	148.74	152.542	140.989	148.053	179.147	154.071	180.263	118.296	159.734	173.557	173.038	188.144	188.061	143.59	270.073	130.441	53.7319	106.592	185.035	92.4628	92.6214	117.31	69.986	81.1148	200.947	223.261	187.526	461.364	294.031	265.016	165.686	257.376	11.5841	85.6739
hsa-miR-296	12.5366	12.579	9.45699	13.4184	18.2988	15.0036	16.5926	17.7461	17.0705	26.7487	27.4427	25.9125	27.0706	16.5644	22.7899	35.3689	14.9453	21.9818	15.69	19.0671	0	6.79322	12.7195	14.07	30.4636	9.88358	10.8421	26.2334	13.4757	5.5078	26.3882	8.18584	7.82385	14.6302	15.1002	6.58647	8.54891	12.1567	8.15302	17.7129
hsa-miR-299	11.5449	10.3579	5.26371	5.44121	16.996	0	8.68124	9.90068	21.4254	7.82635	6.90101	6.02234	8.98748	11.2531	17.7299	12.5511	0	168.543	15.3187	11.9741	11.9487	0	74.0578	7.04776	7.0819	0	8.24794	40.9223	34.9856	0	11.1261	7.44956	5.3782	13.0977	14.2478	34.0659	155.841	19.9067	0	34.0312
hsa-miR-299-3p	0	0	0	0	0	0	0	0	0	0	0	0	0	0	0	0	0	0	0	0	0	0	0	0	0	0	0	0	0	0	0	0	0	0	0	0	0	0	0	0
hsa-miR-29a	2696.85	4070.39	2311.58	3894.65	3513.17	1787.22	4377.35	1994.98	2488.26	2248.86	4031.8	1454.98	3423.18	2789.73	5956.92	3683.07	2547.49	3271.99	2697.07	2687.94	1104.38	1219.94	2747.25	1579.76	2312.38	2615.81	2045.02	1603.01	2045.25	3559.17	5730.4	2312.33	1753.1	3377.5	2682.2	6542.18	3516.75	3641.58	533.775	1887
hsa-miR-29a	1430.21	3164.33	2279.33	3290.66	1331.26	307.119	0	25.873	758.284	0	822.856	364.986	1965.67	2300.72	312.35	989.805	4788.33	2212.44	1765.3	5296.39	595.571	778.909	1387.19	888.827	723.391	1229.02	1173.92	1152.85	1210.94	2149.41	3965.99	1452.35	1161.51	2170.05	1922.84	4629.03	2264.81	2295.93	231.215	1174.86
hsa-miR-29aN	2606.81	5185.59	3082.88	4660.79	3539.65	3226.04	3799.02	1954.63	1911.32	1579.6	3044.04	1463.45	2815.28	3353.58	6409.33	2029.72	2863.9	4360.84	2927.08	5360.94	1406.81	1583.83	2396.5	1829.17	2150.9	2970.53	2468.53	2096.22	2541.97	3817.99	6545.2	2377.97	1795.04	4422.36	3174.74	8783.19	3587.19	3552.21	1819.96	1687.21
hsa-miR-29b	107.507	42.8109	73.6194	119.52	116.479	99.4305	86.5167	38.5668	56.2163	66.9458	48.4912	47.4378	95.0126	106.6	44.3639	90.4907	53.8344	131.715	55.9996	134.22	12.5535	24.792	98.3106	18.9756	34.2366	130.06	57.8327	74.2749	47.5109	179.854	282.762	58.9662	82.5789	82.9808	94.5277	140.733	86.9463	47.0859	42.5027	76.7305
hsa-miR-29bN	2381.6	2351.81	2736.1	4217.57	3515.41	3626.45	2981.61	1529.55	1636.99	1590.29	1781.01	1514.2	2583.53	2650.25	2315.53	3082.16	3773.24	3445.56	2575.74	5474.49	1397.56	775.981	2831.85	1345.09	1212.4	2667.77	1949	1772.92	1328.63	3189.62	4348.06	1517.87	1685.16	3543.49	3294.77	3536.03	2630.22	3136.82	1340.91	1710.7
hsa-miR-29c	1329.99	1793.56	760.953	1544.45	2354.55	1847.94	2745.92	1058.81	995.674	1000.62	2054.81	915.974	1751.27	1124.76	2282.56	1303.24	1296.95	1029.7	1158.01	3135.67	610.84	528.873	1127.79	638.096	1014.14	1125.8	1001.75	690.385	602.233	2088.93	2169.14	1285.56	967.448	1498.65	1261.8	1720.54	1113.74	3303.76	94.5682	614.027
hsa-miR-29cN	560.417	854.966	512.169	959.352	684.957	667.273	541.316	364.669	337.968	497.407	1144.16	469.201	786.36	679.101	925.025	737.416	565.121	812.392	502.196	2036.48	402.29	410.637	423.071	398.869	874.694	769.905	433.208	525.276	464.472	1245.47	1961.88	590.856	382.91	879.126	624.092	1460.49	733.559	925.833	112.532	214.164
hsa-miR-301	15.7495	0	5.40924	10.663	17.1567	11.5685	0	0	0	0	7.35461	0	17.8083	14.7487	0	0	7.44303	53.5408	0	11.329	0	0	12.2369	0	6.74035	15.8294	9.79363	7.53245	0	13.1658	0	14.7751	16.3252	8.18993	11.564	7.98215	6.49456	0	0	5.72676
hsa-miR-302a	0	0	0	0	0	0	0	0	0	0	8.54635	0	15.3727	0	0	0	0	0	0	0	0	0	0	0	29.8849	0	0	0	0	0	0	0	0	0	0	0	0	0	0	0
hsa-miR-302a*	0	0	0	0	0	0	0	0	0	0	0	0	0	0	0	0	0	0	0	0	0	0	0	0	0	0	0	0	0	0	0	0	0	0	0	0	0	0	0	0
hsa-miR-302b	0	0	0	0	0	0	0	0	0	0	10.5846	5.11102	24.231	0	0	0	0	0	0	0	0	0	0	0	36.9709	0	0	0	0	0	0	0	0	0	0	0	0	0	0	0
hsa-miR-302b*	0	0	0	0	0	0	0	0	0	0	0	0	0	0	0	0	0	0	0	0	0	0	0	0	0	0	0	0	0	0	0	0	0	0	0	0	0	0	0	0
hsa-miR-302c	0	0	0	0	0	0	0	0	0	0	0	0	0	0	0	0	0	0	0	0	0	0	0	0	13.3746	0	0	0	0	0	0	0	0	0	0	0	0	0	0	0
hsa-miR-302c*	0	0	0	0	0	0	0	0	0	0	0	0	0	0	0	0	0	0	0	0	0	0	0	0	0	0	0	0	0	0	0	0	0	0	0	0	0	0	0	0
hsa-miR-302d	0	0	0	0	0	0	0	0	0	0	11.502	0	21.803	0	0	0	0	0	0	0	0	0	0	0	42.9262	0	0	0	0	0	0	0	0	0	0	0	0	0	0	0
hsa-miR-30a-3p	151.995	257.002	138.875	193.012	167.875	238.913	152.197	197.201	119.161	296.538	395.726	311.068	426.069	181.596	237.089	86.4994	114.218	1050.39	414.857	571.88	318.197	150.545	259.295	95.0435	502.457	391.222	126.158	209.597	79.9242	311.616	339.387	142.831	112.378	317.807	225.599	88.4404	100.075	185.547	27.5727	108.554
hsa-miR-30a-5p	2074.74	2794.41	1950.3	2702.72	2286.02	3047.97	2269.09	2418.19	2372.76	4555.94	4993.04	4516.78	4134.95	1836.34	3249.59	1219.26	1308.3	16872.1	4125.67	7112.91	3880.62	2494.88	2323.76	1092.46	4401.8	4327.44	1349.28	1012.17	859.377	8795.69	4506.74	1898.65	1530.86	2917.57	2188.09	1346.21	1864.9	3051.11	217.289	1108.05
hsa-miR-30a-5p	2435.87	2914.92	1818.97	2849.95	2791.95	3175.6	2002.09	3062.76	1897.33	4299.24	6130.62	4376.68	7145.89	1945.38	3109.92	1054.75	1373.5	11207.1	4338.92	5062.78	2831.96	1870.15	2101.38	875.117	6850.18	3910.67	1204.06	1468.52	820.498	9715.64	4746.48	2290.74	1786.98	2871.46	2235.87	1351.01	1876.39	3125.96	263.463	1388.66
hsa-miR-30b	1481.99	1249.66	1100.06	1514.52	1515.43	1817.7	1326.52	2095.07	1050.01	3417.25	4599.16	3483.91	3285.57	1239.27	2150.91	1668.35	1034.36	9188.32	2017.68	2696.46	1314.9	1059.47	1289.83	640.069	5622.91	2519.99	1083.16	1210.3	1129.13	4159.24	2901.09	1153.3	1000.97	1785.03	1455.72	1274.17	1643.71	2463.51	115.106	789.217
hsa-miR-30bN	5650.03	5063.72	3781.97	4746.52	5010.47	7087.5	3589.63	5976.54	3189.48	9365.5	11268.5	9868.87	15201.3	4202.13	7004.56	5066.18	4381.82	37569.5	8459.32	12099.6	6895.37	6986.19	6073.9	3314.86	17473	7319.34	3424.08	3854.25	3618.32	15075	8166.49	3319.51	3478.19	5923.13	4603.52	4420.08	4779.15	8346.46	1330.7	2451.04
hsa-miR-30c	3014.46	2433.98	2101.34	2650.83	2619.02	4207.39	2190.8	3921.45	1664.83	6048.97	8361.01	6462	9639.33	2180.22	4211.35	2361.38	1877.8	10655.5	3947.77	5315.29	4076.63	3935.63	4712.97	1911.68	11116.5	3055.52	1924.8	2728.57	1879.68	9095.35	4267.91	1701.46	1876.03	3816.82	2830.65	2200.17	2819.77	4387.16	822.735	1508.58
hsa-miR-30d	412.412	550.87	443.982	479.659	481.806	567.197	360.228	535.516	392.155	1085.79	1230.74	1082.97	898.035	452.822	576.48	305.814	316.159	4780.19	766.04	920.69	689.356	466.652	409.998	322.167	1152.67	884.53	233.812	296.657	192.606	869.251	805.122	325.227	347.784	596.942	436.43	378.052	410.139	759.132	86.1215	154.718
hsa-miR-30e	207.309	257.65	231.265	285.326	249.432	318.976	213.322	153.324	130.889	193.149	269.837	179.523	324.213	251.386	332.046	246.956	295.569	503.906	267.224	603.462	170.289	217.767	146.752	129.651	319.937	297.291	375.936	195.051	178.727	675.2	364.102	220.932	257.81	362.795	242.775	297.598	254.511	383.522	116.302	217.557
hsa-miR-30e-3p	124.131	102.409	104.831	169.809	199.914	142.941	108.304	257.226	210.786	342.276	442.409	600.396	416.501	208.77	142.753	89.5278	91.112	201.063	182.687	144.908	130.699	15525.7	210.048	125.633	28569.5	125.196	94.2977	135.528	128.753	65.547	178.166	111.321	104.778	215.914	160.479	123.409	159.465	151.386	6.24325	130.97
hsa-miR-31	834.293	268.993	1280.47	68.8397	229.609	1073.4	115.506	26.4046	82.0711	9.37586	37.6739	0	6.41052	528.126	125.136	31.1942	162.481	280.427	87.3347	71.4935	17.8175	5.84888	140.303	33.3452	0	22.6452	9.65609	205.065	11.5492	200.58	5.23933	740.556	1614.42	300.374	360.763	96.9503	7.51073	1356.63	31.6571	191.989
hsa-miR-31	463.849	112.714	517.106	18.4584	46.3544	350.698	192.692	15.4581	67.6648	7.17194	0	0	0	215.002	104.427	18.2542	26.15	168.928	40.3351	22.7438	8.85096	0	79.9917	19.7846	0	11.7448	0	100.627	0	93.4525	0	343.394	838.063	176.213	144.53	52.4594	5.92557	565.142	20.2426	70.0971
hsa-miR-32	55.2065	79.0772	69.633	66.3832	61.6601	45.0926	32.7506	40.9958	39.7245	18.1432	29.3277	17.6393	44.3404	63.9449	25.1361	19.6692	69.5112	166.135	52.2944	125.906	27.7675	42.7611	48.2339	56.0765	59.9042	55.6622	69.8792	39.2931	38.6914	80.7656	53.6871	50.4763	63.4436	59.1567	48.8042	33.7866	93.5182	66.7128	10.1853	33.421
hsa-miR-320	590.328	873.074	525.285	827.474	1068.24	865.782	1061.07	590.533	721.836	509.945	518.98	545.283	328.098	650.876	594.252	704.143	273.325	2999.62	598.788	452.012	525.59	247.477	376.541	272.699	389.878	435.952	418.669	332.83	614.85	301.026	154.094	534.66	583.598	845.321	823.216	639.929	742.747	624.27	426.851	364.219
hsa-miR-321	2162.27	4457.49	5618.73	5342.25	2863.62	1253.75	3096.9	2401.95	5335.12	1658.18	706.339	996.076	1192.46	513.292	1841.57	191.91	921.416	6998.78	2838.76	4191.64	2025.51	2881.12	4222.55	3265.07	754.335	1090.54	1268.2	848.371	115.8	762.306	1638.43	5410.57	4141.61	2359.34	4181.7	578.357	4365.29	4109.92	121.218	725.223
hsa-miR-323	0	10.1756	0	6.73189	8.23184	0	0	0	7.24286	0	0	0	0	0	0	0	0	60.981	0	10.4392	0	0	229.189	0	0	0	6.39979	11.232	0	0	0	0	0	5.7748	0	0	222.963	5.64569	5.97083	10.4479
hsa-miR-324-3p	63.8613	147.793	69.2215	107.995	92.8373	96.2511	96.959	89.6324	127.728	97.9829	66.8327	114.754	52.6635	56.3554	77.1369	35.1104	39.6072	83.9852	85.4736	33.4917	36.7262	27.5971	166.971	66.5807	48.8047	58.2845	44.9699	52.9951	31.4915	50.7404	44.7009	59.2114	52.8539	123.741	99.1238	52.3536	142.085	48.419	22.6327	63.2227
hsa-miR-324-5p	75.1602	77.5271	52.5351	67.1883	73.6771	89.7432	50.9273	28.4618	41.1155	74.8432	63.7603	94.0167	72.2167	49.5011	43.0106	41.0221	35.2644	134.472	30.8047	44.4478	40.8331	35.3342	280.399	46.1448	58.9195	60.0185	52.9267	56.3428	27.3459	90.399	31.4145	48.0318	56.3753	91.9836	61.3653	31.9505	140.071	47.3646	16.3438	52.3253
hsa-miR-325	0	0	0	0	0	0	0	0	0	0	0	0	0	0	0	0	0	0	0	0	0	0	0	0	0	0	0	0	0	0	0	0	0	0	0	0	0	0	0	0
hsa-miR-325N	0	0	0	0	0	0	0	0	0	0	0	0	0	0	0	0	0	0	0	0	0	0	0	0	0	0	0	0	0	0	0	0	0	0	0	0	0	0	0	0
hsa-miR-326	0	0	0	0	0	0	0	0	0	0	0	0	0	0	0	0	0	0	0	0	0	0	0	0	0	0	0	0	0	0	0	0	0	0	0	0	0	0	0	0
hsa-miR-328	30.0202	26.9889	15.4668	26.9138	53.9419	52.6545	81.6109	84.8427	48.7028	66.1617	59.5148	75.5733	51.5745	50.6844	34.0149	56.4763	18.9354	18.3818	37.0005	25.8422	47.7891	22.1111	299.997	38.7006	60.4597	39.349	22.4596	48.8633	62.0066	12.2896	47.6148	32.483	14.0883	45.6719	47.7519	47.4128	164.204	65.1722	126.997	42.1505
hsa-miR-329	0	0	0	0	0	0	0	0	0	0	0	0	0	0	0	0	0	0	0	0	0	0	0	0	0	0	0	0	0	0	0	0	0	0	0	0	0	0	0	0
hsa-miR-33	0	0	0	0	0	0	0	0	0	0	0	0	0	0	0	0	0	0	0	0	0	0	0	0	0	0	0	0	0	0	0	0	0	0	0	0	0	0	0	0
hsa-miR-330	0	0	0	0	0	0	0	0	0	0	0	0	0	0	0	0	0	0	0	0	0	0	42.4139	0	0	0	0	0	0	0	0	0	0	0	0	0	0	0	0	0
hsa-miR-331	59.137	32.7323	33.9944	58.5899	54.9287	121.386	54.4322	74.9028	46.443	70.4158	64.2861	79.5572	99.693	57	45.8192	13.147	44.1236	168.954	58.7989	57.7195	42.9337	38.0126	212.27	41.1726	93.6423	51.3719	43.7992	58.6585	22.8393	39.644	125.732	44.3901	39.7084	70.8452	89.5716	30.4452	163.852	40.9309	19.9563	37.8562
hsa-miR-335	47.2983	112.968	51.3684	139.637	218.434	21.5535	58.6119	185.615	887.174	130.15	50.5123	90.295	106.797	66.8286	104.743	99.4731	50.3027	1387.21	372.512	132.913	921.666	46.3254	130.559	96.1711	32.9545	84.66	231.082	62.5036	65.5604	60.2559	13.3301	49.3254	47.0092	59.255	111.828	50.6135	222.533	36.414	8.28464	48.2571
hsa-miR-337	0	0	0	0	0	0	0	0	0	0	0	0	0	0	0	0	0	0	0	0	0	0	0	0	0	0	0	0	0	0	0	0	0	0	0	0	0	0	0	0
hsa-miR-338	20.599	15.3761	11.2681	5.70328	8.14579	13.3476	5.47765	0	0	7.23927	8.99392	0	6.97372	0	6.92951	0	0	0	0	18.8737	0	0	121.44	0	8.2038	21.6311	36.0093	0	0	6.71313	0	22.0954	77.9508	8.88876	0	0	7.6775	14.1717	0	0
hsa-miR-339	81.205	42.4677	47.833	71.8107	66.6693	50.4929	58.0014	50.9666	51.8059	21.3324	14.1457	22.2825	26.3186	40.0892	17.9337	61.3781	94.2099	126.194	74.2298	119.023	120.278	26.4577	76.4093	37.1407	23.9572	37.0981	70.516	57.0846	45.3034	47.2873	17.7575	41.7986	34.3614	58.7934	65.6953	45.3389	81.1017	63.8818	7.04835	42.7914
hsa-miR-340	8.83618	5.22038	5.89028	7.96714	9.97089	13.3231	6.48808	10.7477	9.97302	9.553	15.7803	10.5666	12.5574	0	0	0	0	11.2352	5.9996	0	15.5675	10.7321	86.2375	0	14.8384	6.51557	6.84954	6.65798	0	5.58668	8.98352	5.31201	0	7.16904	8.21617	5.43096	9.57476	11.0056	0	0
hsa-miR-342	302.695	219.321	140.944	158.576	286.685	192.251	145.769	203.243	177.12	164.223	147.909	181.747	142.793	194.458	64.151	108.187	733.636	208.269	190.62	91.5422	165.903	98.1236	773.883	534.813	151.699	197.851	255.733	117.964	98.4165	117.914	74.3101	145.063	285.331	215.162	189.535	144.573	253.477	155.874	25.3364	86.1423
hsa-miR-345	56.0615	34.3919	74.2977	35.8646	50.7093	56.089	88.3163	45.3635	60.5397	34.0502	35.1206	47.4325	62.1839	76.8505	121.482	53.4444	48.5601	29.3199	85.9034	38.29	101.313	73.9029	113.676	55.752	68.1281	54.9363	58.3208	90.036	66.7514	73.064	116.824	48.1862	36.1227	93.2521	79.354	51.8767	105.681	78.7955	0	66.5089
hsa-miR-346	0	0	0	0	0	0	9.22497	0	5.3735	5.75329	0	0	5.55939	0	7.87209	0	0	0	0	0	0	0	58.2413	0	0	0	10.1208	0	0	0	0	0	0	0	0	0	7.59875	39.3936	0	0
hsa-miR-34a	38.2727	25.68	82.4113	50.2992	77.2811	35.3389	38.1796	42.2254	117.747	31.1306	37.6786	26.166	21.8534	49.8398	15.1671	29.2595	28.9959	50.76	52.9777	27.9939	21.7967	31.3074	53.545	22.7382	9.92832	62.6755	10.1229	54.9236	74.8249	26.3304	10.8619	30.0161	15.7319	157.35	64.1161	56.1338	127.349	13.0834	6.16893	73.3206
hsa-miR-34aN	215.613	160.963	362.703	324.289	464.695	322.001	191.74	249.677	294.26	147.787	203.68	123.541	135.067	396.19	94.6436	177.235	181.15	276.58	253.35	539.797	115.846	225.638	202.535	189.811	60.0711	466.285	46.6495	429.651	280.777	139.259	81.1022	133.547	80.3114	718.587	383.988	289.818	790.228	68.4934	144.489	638.979
hsa-miR-34b	0	0	0	0	0	0	0	0	0	0	0	0	0	43.2695	0	0	0	0	0	0	0	0	0	0	0	0	0	7.84309	0	0	0	0	0	0	0	0	0	0	0	7.74148
hsa-miR-34b	0	0	0	0	0	0	62.9138	0	0	0	0	0	0	256.307	0	0	0	8.26559	0	0	0	0	8.02357	0	0	50.517	0	69.0153	0	0	0	0	0	0	0	0	0	0	0	90.7195
hsa-miR-34bN	0	0	0	0	0	0	60.6814	0	0	0	0	0	0	376.15	10.1534	0	0	5.47945	0	0	0	0	5.22205	0	0	64.9541	0	74.8343	0	0	0	0	0	0	0	0	0	0	0	148.836
hsa-miR-34c	0	0	0	0	0	0	162.873	0	6.89753	0	0	0	0	337.072	8.87769	0	0	23.028	0	0	0	0	34.5022	0	0	92.7508	0	448.164	0	0	8.89217	0	0	0	0	0	0	0	0	592.404
hsa-miR-34cN	0	0	0	0	0	0	112.64	0	0	0	0	0	0	461.585	13.1107	0	0	15.9467	0	0	0	0	6.7041	0	0	86.7136	0	160.387	0	0	0	0	0	0	0	0	0	0	10.8448	219.734
hsa-miR-361	107.526	99.3787	69.2009	127.889	202.694	106.994	84.5767	112.707	147.302	181.978	150.816	196.044	113.828	124.756	82.6422	180.05	74.1528	225.108	134.138	121.61	179.769	67.5237	241.473	62.5724	115.525	84.3806	99.4722	101.215	116.374	137.207	113.75	97.9602	69.2705	164.212	137.944	162.167	210.877	64.5706	14.1528	132.644
hsa-miR-362	20.5266	18.4645	27.9425	17.8022	45.7027	26.5304	0	15.0189	17.2344	17.8377	7.90954	0	23.3793	22.421	12.3943	19.3274	34.7245	90.7282	16.0074	24.3283	16.0773	9.71679	0	11.4371	12.6606	16.1433	15.6683	28.8354	43.3877	50.4305	52.0567	13.915	18.7468	23.676	26.0748	17.2901	28.6383	51.7078	0	29.0069
hsa-miR-363	5.83336	5.64314	0	16.8281	15.0298	0	0	0	0	0	0	0	0	0	0	0	16.7398	8.80339	0	0	0	0	5.42655	12.0747	0	0	6.61813	0	0	20.7826	0	0	0	23.1704	7.24245	0	0	7.57852	0	0
hsa-miR-365	222.224	325.99	172	610.338	615.132	154.955	5.28788	96.3414	801.958	71.0816	381.517	169.736	1491	191.905	89.676	107.946	567.584	853.576	712.809	596.976	1835.12	382.608	195.93	226.097	277.212	50.785	33.4978	159.16	164.85	162.911	1148.68	143.267	81.8162	384.603	770.495	383.286	967.3	334.25	43.8374	161.511
hsa-miR-367	0	0	0	0	0	0	0	0	0	0	0	0	20.1435	0	0	0	0	0	0	0	0	0	0	0	15.1923	0	0	0	0	0	0	0	0	0	0	0	0	0	0	0
hsa-miR-368	0	0	0	0	0	0	0	0	0	0	0	0	0	0	0	0	0	0	0	0	0	0	0	0	0	0	0	0	0	0	0	0	0	0	0	0	0	0	0	0
hsa-miR-369	0	0	0	0	0	0	0	0	8.20111	0	0	0	0	0	0	0	0	13.0968	0	0	0	0	0	0	0	0	0	0	0	0	0	0	0	0	0	0	16.4894	0	0	0
hsa-miR-369-5p	0	0	0	0	0	0	0	0	0	0	0	0	0	0	0	0	0	13.91	0	0	0	0	0	0	0	0	0	0	0	0	0	0	0	0	0	0	14.2915	0	0	0
hsa-miR-370	0	0	0	0	0	0	0	0	5.21187	0	0	0	0	0	0	0	0	16.0418	0	0	0	0	31.1812	0	0	0	0	6.25786	0	0	0	0	0	0	0	0	50.396	0	0	0
hsa-miR-371	0	0	0	0	0	0	0	0	0	0	0	0	0	0	0	0	0	24.5649	0	0	0	0	0	0	0	0	0	0	0	0	0	0	0	0	0	0	0	0	0	0
hsa-miR-372	0	0	0	0	0	0	0	0	0	0	0	0	0	0	0	0	0	310.926	0	0	0	0	0	0	0	0	0	12.9014	0	0	0	0	0	0	0	0	0	0	0	7.57734
hsa-miR-373	0	0	0	0	0	0	0	0	0	0	0	0	0	0	0	0	0	98.9795	0	0	0	0	0	0	0	0	0	6.86694	0	0	0	0	0	0	0	0	0	8.66114	0	5.74267
hsa-miR-373*	0	0	0	0	0	0	0	0	0	0	0	0	0	0	0	0	0	0	0	0	0	0	0	0	0	0	0	0	0	0	0	0	0	0	0	0	0	0	0	0
hsa-miR-374	125.374	68.5646	178.476	118.659	181.82	218.328	85.7163	205.876	162.702	74.2444	66.0375	72.3842	132.881	99.0593	71.4341	109.406	103.618	223.191	124.907	88.7131	61.8619	70.9022	92.9998	68.896	112.393	178.148	152.777	95.3286	91.3042	149.768	100.156	108.809	120.616	165.084	172.947	150.733	165.21	130.851	0	65.2748
hsa-miR-375	1398.93	967.962	2740.46	362.907	395.973	78.0487	2005.63	14.8816	0	0	0	0	0	166.662	30.4201	5.80831	0	7.22778	101.064	14782.7	51.7352	247.172	29.0619	61.4102	0	411.272	15.0433	94.3477	0	7.6831	0	1052.09	1209.65	692.365	98.5749	26.2963	1115.02	7297.95	7.1021	70.8137
hsa-miR-376a	0	0	0	0	6.09898	0	0	0	7.85541	0	0	0	0	0	0	0	0	97.6503	6.26819	7.75155	0	0	9.55577	0	0	0	7.91571	8.28527	5.27826	0	0	0	0	6.1027	5.26132	8.43988	39.0529	0	0	6.72071
hsa-miR-376b	0	0	0	0	0	0	0	0	0	0	0	0	0	0	0	0	0	0	0	0	0	0	0	0	0	0	0	0	0	0	0	0	0	0	0	0	0	0	0	0
hsa-miR-377	0	0	0	0	0	0	0	0	0	0	0	0	0	0	0	0	0	6.98228	0	0	0	0	0	0	0	0	0	0	0	0	0	0	0	0	0	0	0	0	0	0
hsa-miR-378	55.7956	55.6218	29.6058	85.8724	76.0852	52.1171	22.3809	67.2149	106.95	104.839	296.458	95.9228	225.105	21.0901	176.011	12.4321	7.65035	22.2075	146.247	7.44834	131.835	46.7439	0	22.8922	290.049	14.2201	7.59955	12.7642	7.61137	36.2276	533.238	66.353	50.0989	38.6972	57.948	13.3977	18.3086	47.761	8.01303	9.11282
hsa-miR-379	5.75501	8.23364	0	0	14.01	0	8.4141	6.64088	15.8587	5.1094	0	0	5.09309	0	0	0	0	61.7319	7.21776	0	9.04574	0	48.4077	0	0	0	9.76316	21.2493	14.5892	0	0	6.37165	0	10.8814	9.2732	15.0975	86.8522	8.15046	0	14.4798
hsa-miR-380-3p	0	0	0	0	0	0	0	0	0	0	0	0	0	0	0	0	0	0	0	0	0	0	0	0	0	0	0	0	0	0	0	0	0	0	0	0	0	0	0	0
hsa-miR-380-5p	0	0	0	0	0	0	0	0	0	0	0	0	0	0	0	0	0	0	0	0	0	0	0	0	0	0	0	0	0	0	0	0	0	0	0	0	0	0	0	0
hsa-miR-381	0	0	0	0	0	0	0	0	0	0	0	0	0	0	0	0	0	7.8265	0	0	0	0	0	0	0	0	0	0	0	0	0	0	0	0	0	0	6.20916	0	0	0
hsa-miR-382	8.89629	25.4395	11.6619	15.0441	29.5528	5.51292	11.9567	14.851	33.2079	11.0829	11.3162	8.06425	12.7081	9.58503	12.4916	0	0	177.167	14.9625	15.4116	11.7675	0	106.005	5.98809	11.2888	0	22.4094	37.5513	21.136	6.52886	5.45238	13.777	7.97812	18.038	18.9542	18.8907	368.731	14.3142	20.7669	31.7081
hsa-miR-383	0	0	0	0	5.66177	0	0	0	0	0	0	0	0	0	0	0	0	0	0	0	0	0	43.7145	11.0789	0	0	0	10.6902	12.2884	0	0	0	0	6.45033	0	0	0	0	7.08028	9.65237
hsa-miR-384	0	0	0	0	0	0	0	0	0	0	0	0	0	0	0	0	0	0	0	0	0	0	0	0	0	0	0	0	0	0	0	0	0	0	0	0	0	0	0	0
hsa-miR-409-5p	0	0	0	0	0	0	0	0	0	0	0	0	0	0	0	0	0	7.07896	0	0	0	0	0	0	0	0	0	0	0	0	0	0	0	0	0	0	27.4997	0	0	0
hsa-miR-410	0	0	0	0	0	0	0	0	0	0	0	0	0	0	0	0	0	0	0	0	0	0	0	0	0	0	0	0	0	0	0	0	0	0	0	0	0	0	0	0
hsa-miR-412	0	0	0	0	0	0	0	0	0	0	0	0	0	0	0	0	0	0	0	0	0	0	0	0	0	0	0	0	0	0	0	0	0	0	0	0	0	0	0	0
hsa-miR-422a	16.3045	6.86154	0	5.43912	24.6694	24.703	8.73196	15.0648	18.6912	19.523	40.7699	16.6903	46.307	0	20.7916	0	0	0	16.906	0	16.9574	9.0323	0	0	92.1514	0	0	0	0	15.6056	94.7174	28.018	25.9057	15.7471	17.6692	6.45404	6.32424	15.7543	0	0
hsa-miR-422b	295.3	204.8	233.632	317.097	251.397	187.032	113.587	189.777	386.039	502.365	1074.36	520.652	753.453	62.4767	317.536	45.0438	33.1234	109.251	337.266	40.0975	483.726	249.045	26.9561	82.2359	796.737	35.525	20.5461	37.3274	26.2823	140.059	836.523	288.197	233.869	171.619	164.153	53.2825	75.0066	185.786	10.1885	32.0295
hsa-miR-423	95.6397	74.7396	101.909	102.002	101.765	115.652	125.988	114.298	205.032	223.643	230.783	276.796	119.519	105.561	82.0986	101.967	76.8223	118.066	118.279	50.3603	150.111	61.0004	219.796	108.067	104.433	114.015	98.7484	98.6319	98.6776	108.716	102.433	110.395	102.655	125.176	101.736	115.245	194.391	94.863	224.35	188.67
hsa-miR-424	0	0	0	6.66826	11.4375	0	0	0	19.3649	10.3799	10.636	8.6478	0	70.1566	15.0037	20.3734	0	795.027	24.0693	0	0	10.3065	0	0	6.49638	0	38.4375	80.9685	96.1443	17.6663	35.5056	0	5.62501	9.80912	9.89323	70.3301	31.1726	19.8821	0	154.69
hsa-miR-425	29.6451	40.1369	37.97	39.95	57.7182	30.6473	0	14.3018	15.0743	12.3814	9.59226	14.3109	21.2034	18.452	8.66125	13.4995	44.8171	53.8986	21.2622	23.4394	22.3341	12.9551	43.9832	12.8681	13.479	14.4345	12.973	22.6776	13.3393	14.7215	5.21185	17.1829	17.2642	29.7984	27.4477	16.8721	23.8145	23.1854	0	21.7583
hsa-miR-425	13.587	18.5236	15.3098	26.8813	15.9402	11.0998	8.57187	18.6365	18.7	27.2806	21.6488	27.3454	7.26005	11.63	14.2227	12.574	0	32.8475	9.68065	0	8.85145	0	52.3804	10.2677	7.76468	13.9366	8.0658	9.74308	10.5396	0	0	11.9104	14.8286	29.8564	15.5279	9.27964	13.6273	16.7271	0	14.3153
hsa-miR-429	124.545	102.583	268.319	110.535	206.19	46.2469	37.6038	0	0	0	15.9047	0	0	143.697	11.5603	0	0	0	33.8296	180.643	0	7.3993	0	48.527	0	38.8217	0	27.5019	0	133.036	0	116.471	182.483	85.1249	24.6527	10.9222	0	267.238	0	26.6398
hsa-miR-431	111.592	136.945	172.327	114.414	0	0	0	0	93.4018	0	183.945	0	69.8755	25.0526	0	0	343.734	76.0725	14.6144	32.6132	60.8887	41.7472	5.75536	10.0198	0	0	113.231	137.266	49.6649	138.951	88.1837	147	128.242	92.5176	86.5511	92.9954	241.968	276.812	548.618	139.234
hsa-miR-432	0	5.19725	6.85879	0	23.9965	5.19501	0	9.35347	10.1798	7.85377	0	0	8.31148	7.07896	5.14505	0	0	219.045	11.0661	23.0737	9.15278	0	87.7788	0	0	0	6.38437	16.8252	7.25418	0	0	5.01883	0	9.29869	10.3489	7.92848	145.503	8.76756	0	16.9256
hsa-miR-432*	0	0	0	0	0	0	0	0	0	0	0	0	0	0	0	0	7.65059	5.04805	0	5.91364	13.9348	0	0	0	0	0	10.6837	35.1153	5.98416	9.65096	0	0	0	0	0	5.78648	0	9.34413	0	38.5402
hsa-miR-433	0	5.02688	0	0	10.2213	0	0	0	6.40451	0	0	0	0	0	0	0	0	136.355	6.1386	7.06193	6.74361	0	207.463	0	0	0	0	7.2543	5.96954	0	0	0	0	5.7741	0	7.15387	91.3947	0	0	7.8479
hsa-miR-448	0	0	0	0	0	0	0	0	0	0	0	0	0	0	0	0	0	0	0	0	0	0	0	0	0	0	0	0	0	0	0	0	0	0	0	0	0	0	0	0
hsa-miR-449	0	0	0	0	0	0	105.57	0	0	0	46.7777	0	0	612.264	21.9151	0	14.3725	6.93502	0	5.60806	0	0	0	0	0	83.0651	0	1010.95	9.69794	0	0	0	0	0	0	0	0	0	12.216	1083.68
hsa-miR-450	0	0	0	0	0	0	0	0	0	0	0	0	0	0	0	0	0	18.152	0	0	0	0	0	0	0	0	0	0	0	0	0	0	0	0	0	0	0	0	0	0
hsa-miR-451	58.0087	1036.5	194.029	359.722	149.199	62.5398	0	135.235	409.705	0	94.4471	32.7903	105.335	251.799	56.4168	43.5889	121.276	1337.5	401.286	675.267	110.756	192.237	136.295	207.414	78.2715	127.588	370.418	34.8487	37.0817	22.8596	112.071	47.6625	8.02042	88.4847	1796.52	41.8924	55.176	34.0548	16.1038	29.5376
hsa-miR-452	0	0	0	0	0	0	0	0	5.60064	0	0	0	5.70527	0	0	0	0	21.263	5.744	0	9.45603	0	0	0	0	0	0	0	0	0	0	0	0	0	0	0	0	0	0	0
hsa-miR-452*	13.1436	17.7188	15.8504	35.7967	65.4032	7.10265	0	7.85753	49.8994	0	6.81987	0	47.1292	8.40294	0	0	27.9543	243.503	79.3818	33.8268	100.421	0	0	6.62167	17.35	8.65264	5.41911	0	0	0	0	9.43539	10.161	21.472	36.207	18.2478	11.2826	5.36302	0	0
hsa-miR-453	0	0	0	0	0	0	0	0	0	0	0	0	0	0	0	0	0	0	0	0	0	0	0	0	0	0	0	0	0	0	0	0	0	0	0	0	0	0	0	0
hsa-miR-485-3p	0	0	0	0	5.55311	0	0	0	0	0	0	0	0	0	0	0	0	30.1679	0	9.41109	0	0	51.0235	0	0	0	0	5.8581	0	0	0	0	0	0	0	0	71.3637	0	0	5.53421
hsa-miR-485-5p	0	0	0	0	0	0	0	0	0	0	0	0	0	0	0	0	0	5.10269	0	0	0	0	15.1712	0	0	0	0	0	0	0	0	0	0	0	0	0	24.0592	0	0	0
hsa-miR-488	0	0	0	0	0	0	0	0	0	0	0	0	0	0	0	0	0	0	0	0	0	0	0	0	0	0	0	0	0	0	0	0	0	0	0	0	0	0	0	0
hsa-miR-489	0	0	0	0	0	0	0	0	0	0	0	0	0	0	0	0	0	25.5345	5.75803	0	0	0	0	0	0	0	0	0	0	16.2022	10.2164	0	0	0	0	0	0	0	0	0
hsa-miR-490	6.69123	14.8822	5.24064	11.8763	17.94	0	0	0	0	8.29505	0	9.13643	19.6453	0	0	0	0	0	0	0	0	0	0	0	14.7148	0	0	0	0	0	0	7.76575	0	0	12.2954	0	0	5.3348	0	0
hsa-miR-491	0	0	0	0	5.63595	0	0	0	0	0	6.67643	5.87908	36.418	6.79435	0	0	5.44749	5.09905	0	9.57877	5.86247	0	35.1366	0	18.92	0	0	5.24425	0	0	18.6342	0	0	5.17462	0	0	21.4109	6.71285	0	5.88427
hsa-miR-492	0	0	0	0	0	0	0	0	0	0	0	0	0	0	0	0	0	0	0	0	0	0	0	0	0	0	0	0	0	0	0	0	0	0	0	0	0	0	0	0
hsa-miR-493	0	0	0	0	0	0	0	0	0	0	0	0	0	0	0	0	0	53.4614	0	7.801	0	0	0	0	0	0	0	0	0	0	0	0	0	0	0	0	22.6815	0	0	0
hsa-miR-494	0	0	0	0	0	0	0	0	0	0	0	0	0	0	0	0	0	7.74643	0	6.14249	0	0	0	0	0	0	0	0	0	0	0	0	0	0	0	0	19.0813	0	0	0
hsa-miR-495	0	0	0	0	5.5066	0	0	0	0	0	0	0	0	0	0	0	0	81.2437	0	12.6354	0	0	12.0667	0	0	0	0	0	0	0	0	0	0	0	0	0	47.9522	0	0	0
hsa-miR-496	0	0	0	0	0	0	0	0	0	0	0	0	0	0	0	0	0	0	0	0	0	0	0	0	0	0	0	0	0	0	0	0	0	0	0	0	0	0	0	0
hsa-miR-497	325.745	593.515	366.111	592.624	790.575	293.179	34.1976	148.779	182.129	41.7113	77.4574	141.532	168.593	239.757	32.924	189.816	730.395	52.8579	456.801	485.012	333.738	88.2963	116.477	111.294	131.21	162.877	263.525	252.315	416.508	173.174	109.335	209.903	162.547	354.313	404.149	655.819	581.868	240.566	27.7597	303.751
hsa-miR-498	0	0	0	0	0	0	0	0	0	0	0	0	0	0	0	0	0	0	0	0	0	0	0	0	0	0	0	0	0	0	0	0	0	0	0	0	0	0	0	0
hsa-miR-499	0	0	0	0	0	0	0	0	0	0	0	0	8.19228	0	0	0	0	0	0	0	0	0	0	0	0	0	0	0	0	0	0	0	0	0	0	0	0	0	0	0
hsa-miR-500	0	0	0	0	0	0	0	0	0	0	0	0	0	0	0	0	0	6.02738	0	0	0	0	0	0	0	0	0	0	0	8.33162	0	0	0	0	0	0	0	0	0	0
hsa-miR-501	0	0	0	0	0	0	6.08844	10.0179	0	0	0	0	0	6.78685	0	0	0	5.54385	0	0	0	0	6.67351	0	0	5.01847	5.97076	6.38875	8.91286	19.5164	0	0	0	0	0	0	12.7099	10.137	0	5.95219
hsa-miR-502	0	0	0	0	0	0	0	0	0	0	0	0	0	0	0	7.17956	0	15.5195	0	0	0	0	0	0	0	0	0	5.9807	8.59862	7.2828	6.95415	0	0	5.00364	0	0	0	6.69319	0	6.87926
hsa-miR-503	0	0	0	0	0	0	0	0	0	0	0	0	0	0	0	0	0	20.7304	0	0	0	0	0	0	0	0	0	0	0	0	0	0	0	0	0	0	0	0	0	0
hsa-miR-504	0	0	0	0	0	0	0	0	0	0	0	0	0	0	0	0	0	0	0	0	0	0	0	0	0	0	0	0	0	0	0	0	0	0	0	0	0	0	0	0
hsa-miR-505	31.5052	26.85	26.8081	20.7558	30.5605	27.0589	44.9723	21.4737	29.8953	24.7767	9.2516	27.5916	13.5134	23.8253	14.7404	20.5851	26.2631	15.1587	19.4856	14.2223	40.3789	55.9324	13.1938	13.4108	13.4415	9.67595	7.07095	10.2412	17.4552	19.1375	14.4603	23.6596	17.5684	31.8292	27.1162	27.5567	39.8735	18.294	0	12.5916
hsa-miR-506	0	0	0	0	0	0	0	0	0	0	0	0	0	0	0	0	0	0	0	0	0	0	0	0	0	0	0	435.682	6.94126	9.49625	0	0	0	0	0	0	23.3375	0	0	442.672
hsa-miR-507	0	0	0	0	0	0	0	0	0	0	0	0	0	0	0	0	0	0	0	0	0	0	0	0	0	0	0	17.5535	0	0	0	0	0	0	0	0	0	0	0	19.8802
hsa-miR-508	0	0	0	0	0	0	0	0	0	0	0	0	0	0	0	0	0	0	0	0	0	0	0	0	0	0	0	1399.45	89.0194	31.1359	0	0	0	0	0	0	123.163	0	0	1632.37
hsa-miR-509	0	0	0	0	0	0	0	0	0	0	0	0	0	0	0	0	0	6.59801	0	0	0	0	0	0	0	0	0	948.71	124.475	48.3797	0	0	0	0	0	0	132.797	0	0	1028.19
hsa-miR-510	0	0	0	0	0	0	0	0	0	0	0	0	0	0	0	0	0	0	0	0	0	0	0	0	0	0	0	118.588	5.81372	5.10998	0	0	0	0	0	0	7.59336	0	0	118.268
hsa-miR-511	11.9876	10.6624	15.9635	17.5564	16.1884	9.46775	9.10108	13.8352	40.1624	12.5408	0	10.2226	10.6195	0	6.72278	0	9.15283	20.5768	16.7014	8.51896	31.6772	6.79763	0	0	0	25.359	7.66977	0	0	0	5.43454	11.8192	5.34973	7.03161	11.5206	0	23.4506	5.18168	0	5.70971
hsa-miR-512-3p	0	0	0	0	0	0	0	0	0	0	0	0	0	0	0	0	0	4201.94	35.5806	37.0275	0	0	0	0	0	0	0	9.29639	0	0	0	0	0	0	0	0	0	0	0	9.77832
hsa-miR-512-5p	0	0	0	0	0	0	0	0	0	0	0	0	0	0	0	0	0	552.671	6.48628	0	0	0	0	0	0	0	0	0	0	0	0	0	0	0	0	0	0	0	0	0
hsa-miR-513	0	0	0	0	0	0	0	0	0	0	0	0	0	0	0	0	0	0	0	0	0	0	0	0	0	0	0	58.94	0	0	0	0	0	0	0	0	0	0	0	70.4751
hsa-miR-514	0	0	0	0	0	0	0	0	0	0	0	0	0	0	0	0	0	9.07946	0	0	0	0	0	0	0	0	0	5502.52	101.072	163.4	11.3557	10.1156	6.68848	5.33543	0	0	248.82	0	0	5926.8
hsa-miR-515-3p	0	0	0	0	0	0	0	0	0	0	0	0	0	0	0	0	0	951.943	12.3036	7.59971	0	0	0	0	0	0	0	6.7982	0	0	0	0	0	0	0	0	0	0	0	7.34225
hsa-miR-515-5p	0	0	0	0	0	0	0	0	0	0	0	0	0	0	0	0	0	826.891	8.95566	5.97718	0	0	0	0	0	0	0	0	0	0	0	0	0	0	0	0	0	0	0	0
hsa-miR-516-3p	0	0	0	0	0	0	0	0	0	0	0	0	0	0	0	0	0	35.5012	0	0	0	0	0	0	0	0	0	0	0	0	0	0	0	0	0	0	0	0	0	0
hsa-miR-516-5p	0	0	0	0	0	0	0	0	0	0	0	0	0	0	0	0	0	7565.67	69.7664	44.4846	0	0	0	0	0	0	0	5.60696	0	0	0	0	0	0	0	0	0	0	0	5.31529
hsa-miR-517*	0	0	0	0	0	0	0	0	0	0	0	0	0	0	0	0	0	17.9743	0	0	0	0	0	0	0	0	0	0	0	0	0	0	0	0	0	0	0	0	0	0
hsa-miR-517a	0	0	0	0	0	0	0	0	0	0	0	0	0	0	0	0	0	1573.31	16.5475	6.48344	0	0	0	0	0	0	0	0	0	0	0	0	0	0	0	0	0	0	0	0
hsa-miR-517b	0	0	0	0	0	0	0	0	0	0	0	0	0	0	0	0	0	1776.95	19.5175	10.6229	0	0	0	0	0	0	0	0	0	0	0	0	0	0	0	0	0	0	0	0
hsa-miR-517c	0	0	0	0	0	0	0	0	0	0	5.05487	0	5.24	0	0	0	0	61289	776.955	502.242	6.14995	0	0	0	0	0	0	89.1505	0	0	0	0	0	0	0	0	0	0	0	100.849
hsa-miR-518a	0	0	0	0	0	0	0	0	0	0	0	0	0	0	0	0	0	1157.56	13.1355	7.042	0	0	0	0	0	0	0	5.81434	0	0	0	0	0	0	0	0	0	0	0	5.82082
hsa-miR-518a-2*	0	0	0	0	0	0	0	0	0	0	0	0	0	0	0	0	0	72.8945	0	0	0	0	0	0	0	0	0	0	0	0	0	0	0	0	0	0	0	0	0	0
hsa-miR-518b	0	6.10932	0	0	0	0	7.00861	0	0	0	0	0	0	0	6.92242	0	0	1510.93	26.3502	17.5168	0	0	0	0	0	0	0	0	0	0	0	0	0	0	0	0	0	0	0	0
hsa-miR-518c	0	0	0	0	0	0	0	0	0	0	0	0	0	0	0	0	0	4591.28	76.958	46.4416	0	0	0	0	0	0	0	0	0	0	0	0	0	0	0	0	0	0	0	5.28302
hsa-miR-518c*	0	0	0	0	0	0	0	0	0	0	0	0	0	0	0	0	0	74.3611	0	0	0	0	0	0	0	0	0	0	0	0	0	0	0	0	0	0	0	0	0	0
hsa-miR-518d	0	0	0	0	0	0	0	0	0	0	0	0	0	0	0	0	0	132.269	0	0	0	0	0	0	0	0	0	0	0	0	0	0	0	0	0	0	0	0	0	0
hsa-miR-518e	0	0	0	0	0	0	0	0	0	0	0	0	0	0	0	0	0	2803.52	33.44	17.1469	0	0	0	0	0	0	0	18.8965	0	0	0	0	0	0	0	0	0	0	0	18.0233
hsa-miR-518f	0	0	0	0	0	0	0	0	0	0	0	0	0	0	0	0	0	1021.45	14.8372	7.41582	0	0	0	0	0	0	0	0	0	0	0	0	0	0	0	0	0	0	0	0
hsa-miR-518f*	0	0	0	0	0	0	0	0	0	0	0	0	0	0	0	0	0	0	0	0	0	0	0	0	0	0	0	0	0	0	0	0	0	0	0	0	0	0	0	0
hsa-miR-519a	0	0	0	0	0	0	0	0	0	0	0	0	0	0	0	0	0	0	0	0	0	0	0	0	0	0	0	0	0	0	0	0	0	0	0	0	0	0	0	0
hsa-miR-519b	0	0	0	0	0	0	0	0	0	0	0	0	0	0	0	0	0	24.9407	0	0	0	0	0	0	0	0	0	0	0	0	0	0	0	0	0	0	0	0	0	0
hsa-miR-519c	0	0	0	0	0	0	0	0	0	0	0	0	0	0	0	0	0	1410.95	20.8408	12.7223	0	0	0	0	0	0	0	6.91106	0	0	0	0	0	0	0	0	0	0	0	7.69787
hsa-miR-519d	0	0	0	0	0	0	0	0	0	0	0	0	0	0	0	0	0	4473.63	64.9303	35.7767	0	0	0	0	0	0	0	10.6504	0	0	0	0	0	0	0	0	0	0	0	12.1103
hsa-miR-519e	0	0	0	0	0	0	0	0	0	0	0	0	0	0	0	0	0	159.632	0	0	0	0	0	0	0	0	0	0	0	0	0	0	0	0	0	0	0	0	0	0
hsa-miR-519e*	0	0	0	0	0	0	0	0	0	0	0	0	0	0	0	0	0	414.098	5.97868	0	0	0	0	0	0	0	0	0	0	0	0	0	0	0	0	0	0	0	0	0
hsa-miR-520a	0	0	0	0	0	0	0	0	0	0	0	0	0	0	0	0	0	171.127	0	0	0	0	0	0	0	0	0	0	0	0	0	0	0	0	0	0	0	0	0	0
hsa-miR-520a*	0	0	0	0	0	0	0	0	0	0	0	0	0	0	0	0	0	613.104	7.99013	0	0	0	0	0	0	0	0	0	0	0	0	0	0	0	0	0	0	0	0	0
hsa-miR-520b	0	0	0	0	0	0	0	0	0	0	0	0	0	0	0	0	0	48.527	0	0	0	0	0	0	0	0	0	7.39003	0	0	0	0	0	0	0	0	0	0	0	6.94912
hsa-miR-520c	0	0	0	0	0	0	0	0	0	0	0	0	0	0	0	0	0	27.7803	0	0	0	0	0	0	0	0	0	5.1495	0	0	0	0	0	0	0	0	0	0	0	0
hsa-miR-520d	0	0	0	0	0	0	0	0	0	0	0	0	0	0	0	0	0	405.347	0	0	0	0	0	0	0	0	0	0	0	0	0	0	0	0	0	0	0	0	0	0
hsa-miR-520d*	0	0	0	0	0	0	0	0	0	0	0	0	0	0	0	0	0	0	0	0	0	0	0	0	0	0	0	0	0	0	0	0	0	0	0	0	0	0	0	0
hsa-miR-520e	0	0	0	0	0	0	0	0	0	0	0	0	0	0	0	0	0	66.4153	0	0	0	0	0	0	0	0	0	5.54863	0	0	0	0	0	0	0	0	0	0	0	5.55491
hsa-miR-520f	0	0	0	0	0	0	0	0	0	0	0	0	0	0	0	0	0	40.2479	0	0	0	0	0	0	0	0	0	8.53884	0	0	0	0	0	0	0	0	0	0	0	8.92884
hsa-miR-520g	0	0	0	0	0	0	0	0	0	0	0	0	0	0	0	0	0	2080.52	23.2954	11.8704	0	0	0	0	0	0	0	14.5484	0	0	0	0	0	0	0	0	0	0	0	17.6059
hsa-miR-520h	0	0	0	0	0	0	0	0	0	0	0	0	0	0	0	0	0	3306.06	50.0294	29.7591	0	0	0	0	0	0	0	18.0774	0	0	0	0	0	0	0	0	0	0	0	20.5292
hsa-miR-521	0	0	0	0	0	0	0	0	0	0	0	0	0	0	0	0	0	189.453	0	0	0	0	0	0	0	0	0	0	0	0	0	0	0	0	0	0	0	0	0	0
hsa-miR-522	0	0	0	0	0	0	0	0	0	0	0	0	0	0	0	0	0	309.412	0	0	0	0	0	0	0	0	0	0	0	0	0	0	0	0	0	0	0	0	0	0
hsa-miR-523	0	0	0	0	0	0	0	0	0	0	0	0	0	0	0	0	0	69.1463	0	0	0	0	0	0	0	0	0	0	0	0	0	0	0	0	0	0	0	0	0	0
hsa-miR-524	0	0	0	0	0	0	0	0	0	0	0	0	0	0	0	0	0	138.888	0	0	0	0	0	0	0	0	0	0	0	0	0	0	0	0	0	0	0	0	0	0
hsa-miR-524*	0	0	0	0	0	0	0	0	0	0	0	0	0	0	0	0	0	9.56427	0	0	0	0	0	0	0	0	0	0	0	0	0	0	0	0	0	0	0	0	0	0
hsa-miR-525	0	0	0	0	0	0	0	0	0	0	0	0	0	0	0	0	0	634.468	7.29734	0	0	0	0	0	0	0	0	0	0	0	0	0	0	0	0	0	0	0	0	0
hsa-miR-525*	0	0	0	0	0	0	0	0	0	0	0	0	0	0	0	0	0	2306.79	27.493	15.4681	0	0	0	0	0	0	0	0	0	0	0	0	0	0	0	0	0	0	0	0
hsa-miR-526a	0	0	0	0	0	0	0	0	0	0	0	0	0	0	0	0	0	68.6632	0	0	0	0	0	0	0	0	0	0	0	0	0	0	0	0	0	0	0	0	0	0
hsa-miR-526b	0	0	0	0	0	0	0	0	0	0	0	0	0	0	0	0	0	99.9681	0	0	0	0	0	0	0	0	0	0	0	0	0	0	0	0	0	0	0	0	0	0
hsa-miR-526b*	0	0	0	0	0	0	0	0	0	0	0	0	0	0	0	0	0	23.0061	0	0	0	0	0	0	0	0	0	0	0	0	0	0	0	0	0	0	0	0	0	0
hsa-miR-526c	0	0	0	0	0	0	0	0	0	0	0	0	0	0	0	0	0	8.44122	0	0	0	0	0	0	0	0	0	0	0	0	0	0	0	0	0	0	0	0	0	0
hsa-miR-527	0	0	0	0	0	0	0	0	0	0	0	0	0	0	0	0	0	5.58821	0	0	0	0	0	0	0	0	0	0	0	0	0	0	0	0	0	0	0	0	0	0
hsa-miR-7	133.443	44.5043	250.405	32.5219	22.8622	13.3667	11.2418	22.9805	24.4452	6.35282	11.5358	6.05581	8.89815	7.68475	20.4951	0	16.4665	39.342	9.23814	209.805	9.78727	0	223.648	44.5267	8.96864	12.2075	18.7528	48.3897	0	8.90228	6.02478	152.05	196.073	25.5602	21.1581	0	944.232	386.681	28.231	62.0692
hsa-miR-7N	40.3614	10.4023	68.9186	8.77199	7.41315	0	0	0	0	0	0	0	0	0	0	0	0	9.46992	0	178.237	0	0	61.078	19.1782	0	0	5.36663	17.4998	0	0	0	36.9106	33.9761	6.43872	0	0	295.866	72.9636	15.7061	18.3751
hsa-miR-9	77.2995	174.376	64.9949	80.8449	69.6895	66.0743	14.9219	0	0	53.0948	29.158	64.8995	45.3248	0	14.4231	90.723	10.6306	53.2202	9.23342	18.3167	7.51981	0	15485.5	161.235	44.9402	0	0	63.1982	37.921	38.0084	7.76893	49.62	31.6462	73.8707	30.9229	90.2352	231.346	27.3456	1158.17	92.0988
hsa-miR-9*	6.06412	16.1404	7.34544	10.147	6.51192	6.99347	0	0	0	5.5909	0	6.99166	0	0	0	8.92902	0	6.53307	0	0	0	0	1106.1	20.8644	5.69243	0	0	9.43787	0	0	0	5.53956	0	10.1563	0	11.0968	24.71	0	83.9371	8.05441
hsa-miR-92	4116.57	4196.73	3410.47	2951.34	3532.69	2099.22	3405.71	3911.47	3779.65	3160.29	2573.24	2613.65	2907.04	3388.71	3502.96	3434.23	3716.02	2284.44	3006.3	1857.49	3647.03	4368.46	3061.18	4555.11	2855.17	3015.91	3088.77	3785.87	4300.49	1992.64	2813.58	3785.63	3415.86	2530.02	3584.82	2939.59	2447.55	2943.71	2439.77	2919.17
hsa-miR-92N	1798.19	1816.08	1825.97	1708.67	1636.71	1895.2	1603.44	2141.1	1446.93	1075.11	915.886	1130.06	1302.9	1632.11	1536.95	1697.15	1739.41	1079.87	1544.59	2599.94	1574.3	2529.15	1486.4	2299.63	1538.49	1435.7	1279.96	2015.09	1935.09	1003.4	1398.63	1589.58	1623.48	1277.38	1657.61	1455.75	1212.02	1370.39	2305.49	1224.88
hsa-miR-93	779.294	826.17	824.621	739.382	741.228	743.357	540.856	879.309	641.225	300.766	281.29	315.967	360.76	423.299	436.414	252.146	594.854	1369.15	555.779	420.397	532.891	376.978	549.626	1108.94	339.76	426.501	471.416	385.125	179.789	238.651	186.659	653	616.373	552.128	733.013	229.606	407.268	519.894	157.781	259.67
hsa-miR-95	20.238	33.6922	26.5423	35.7714	40.4468	49.1997	23.818	40.8868	70.3467	49.4178	36.4059	30.759	47.2562	31.7911	995.734	16.0423	34.5524	12.6815	70.3397	80.6043	46.6751	19.2526	179.279	33.2638	43.5962	15.2202	183.004	20.8742	6.81516	42.2642	2394.79	23.7232	17.5967	32.7552	44.0331	16.0004	79.6316	32.6559	0	9.28158
hsa-miR-96	0	0	0	0	0	0	0	0	0	0	0	0	0	0	0	0	0	0	0	5.48217	0	0	0	9.03778	0	0	0	0	0	0	0	0	0	0	0	0	0	0	0	0
hsa-miR-98	18.1528	27.3362	28.4179	24.9272	29.4847	31.6066	13.8359	25.5209	27.3293	60.4979	64.5626	61.53	28.694	24.0817	40.2129	17.3038	10.8469	8.23793	25.7677	20.5408	38.5243	14.4762	94.158	32.2118	30.1384	22.6586	24.6695	26.6376	12.1923	51.7316	36.3663	28.1578	21.7172	49.4242	37.6575	27.1639	41.1969	25.3463	5.82181	14.1303
hsa-miR-99a	712.785	1069.72	899.241	1302.15	1900.38	2110.66	1883.92	3674.83	1319.39	2795.88	2123.95	4667.55	2497.34	3300.33	1981.68	4888.77	806.95	6732.49	3525.86	1060.39	4228.27	1330.88	4027.16	2512.7	2015.94	1178.38	198.59	2310.78	3818.52	1924.71	679.419	586.965	411.699	5908.46	3358.81	9873.82	2483.06	1279.95	330.996	1987.84
hsa-miR-99b	81.465	88.9321	93.5882	116.472	0	171.214	71.4025	106.369	89.7639	147.944	144.271	195.443	191.787	130.693	79.5771	125.615	67.1473	785.114	96.1923	105.214	191.108	28.7627	288.169	44.2809	181.245	94.7468	57.0809	158.162	86.748	112.453	24.1311	69.8542	53.5991	169.629	143.756	138.99	276.67	102.66	31.5122	82.805
let-7a_control	1751.19	1488.55	1300.42	2482.63	4077.78	4637.38	3488.15	1613.68	2009.83	1579.01	7225.2	3980.69	1011.14	847.317	2488.15	1529.05	1401.33	1332.29	4399.73	4412.93	189.445	55.3645	767.078	720.6	692.649	744.43	970.495	1072.14	1663.75	1355.21	1531.9	958.843	703.453	2006.86	2140.41	1798.5	2134.04	2013.81	0	290.864
Average	644.426	667.301	556.387	658.918	759.87	651.017	577.308	698.712	577.99	733.212	880.534	733.811	997.524	485.533	834.977	702.499	654.642	1446.31	730.925	746.478	671.644	409.621	660.135	510.946	946.392	523.133	486.328	465.93	477.687	587.086	1314.03	473.339	630.449	860.811	717.735	750.376	611.964	685.747	107.473	357.935	1446.31
																																									107.473
