# Supplementary material for: Characterization of microRNA expression profiles in normal human tissues
Source: BMC Genomics. 2007 Jun 12;8:166. doi: 10.1186/1471-2164-8-166 (PMC1904203; doi:10.1186/1471-2164-8-166)
Supplement: Additional file 8 — Phenotypic data for the refined list of predicted target genes of miR-199a/199b/214. Complete phenotypic data extracted from IGTC for the refined list of predicted target genes of miR-199a/199b/214. [file 1471-2164-8-166-S8.xls]

## Sheet: Sheet1
Predicted brain targets
Gene Symbol	Phenotype
NLK	behavior, neurological, immune, hema, growth
ABR	CNS
RAB26	CNS
NPTXR	CNS
NRXN2	CNS
VAMP1	CNS
CACNA1A	CNS system, hema, immune, behavior, neurological, growth
CNTNAP1	CNS, behavior, growth
KIF1B	CNS, behavior, growth, muscle, respiratory, skeleton
MECP2	CNS, behavior, growth, muscle, respiratory, skeleton, skin, reproductive, homeo, endocrine, limb, cranialfacial
NCAM1	CNS, behavior, neurological, vision
CLCN6	CNS, behavioral
STX1A	CNS, behavioral
SLC4A5	CNS, cardiac
KNS2	CNS, growth, behavior
NTRK2	CNS, homeo, endocrine, behavior/neurological, reproductive, vision
SLC6A1	CNS, homeo, reproductive
SLC6A15	CNS, homeo, reproductive
NEURL	CNS, homeo, endocrine, behavior, neurological, reproductive
SPTBN2	CNS, muscle, liver, cardiac
CIT	CNS, muscle, reproductive, behavior, growth
PEX14	em lethal
BCL2L2	endocrine, homeo, reproductive
IHPK1	endocrine, homeo, reproductive
SCN2B	growth, behavioral, homeo
CDC42	growth, em lethal
TOLLIP	immune
NFE2L1	liver, em lethal, homeo, immune
PRKCA	muscle, cardiac, skin
CACNB2	muscle, em lethal, skeleton, behavioral
Predicted PBMC targets
Gene Symbol	Phenotype
ADNP	CNS, em lethal
PSEN1	CNS, em lethal, endocrine, cardiac, behavioral, skin, skeleton
HIP1	CNS, growth, endo, behavior/neuro, reproductive, skeleton, hema
NCOA1	CNS, homeo, endocrine, behavior/neuro, reproductive
MARCH7	CNS, immune
CDS2	CNS, immune, hema
ARHGAP1	CNS, liver, growth, immune, hema
SEMA4D	CNS, renal/urinary, cardiovascular, behavior/neuro, immune, hema
NCOA2	endocrine, reproductive
PXN	growth, digestive, cardio
MTMR3	homeo
IFNAR2	homeo, growth, immune, skeleton. Skin, hema
TNFRSF1B	immune, hema, homeo
DICER1	immune, hema, skeleton, cardio, liver
NFKB1	immune, skin
BCL6	liver, cardiovascular, hema, immune, growth, respiratory, reproductive
STAT1	liver, growth, digestive, immune
MAP2K4	liver, hema, cardio
ADAR	liver, homeo, cardiovascular, hema
GSK3B	liver, homeo, behavior/neuro
UBP1	muscle, cardio
ADRBK1	muscle, em lethal, growth, cardiac, skin
Randomly selected genes
Gene Symbol	Phenotype
Scp2	behavioral, growth, homeo
Frap1	CNS, em lethal, growth
hdh	CNS, growth, em lethal, behavioral, homeo
Qk	CNS, muscle, em lethal, cardiac, behavioral. Hema
Usp14	CNS, muscle, growth, homeo, reproductive, skeleton
dcamkl1	CNS, Reproductive
Kpnb1	em lethal
Ocrl	em lethal
Timeless	em lethal
eif4g2	em lethal, growth
Ube2i	em lethal, hema
Scarb1	em lethal, homeo, endocrine, reproductive, cardiac
Rpa1	em lethal, immune
Syvn1	em lethal, skeleton, immune
Ppp1cc	endocrine, reproductive
Col18a1	eyes
Asah1	homeo, liver/bile, em lethal
Iapp	homeo, skeleton
F11r	immune
Gca	immune
Mfkb2	immune
Xpa	liver, em lethal, growth, behavior, skeleton, skin, hema
Sgca	muscle
ltbp4	muscle, cardiac, respiratory
Map3k7ip1	muscle, em letahl, homeo, cardiac, respiratory, skeleton
Morf4l1	muscle, em lethal, homeo, growth, cardiac, skin
Jup	muscle, liver, em lethal, homeo, growth, cardio, skin
Bcam	normal
cbx1	normal
Pask	normal
Zscan21	normal
Plcg2	renal, hema, immune, skeleton
Vps33a	renal, homeo, skin
